# Supplementary material for: Epigenetic silencing of miR-200b is associated with cisplatin resistance in bladder cancer
Source: Oncotarget. 2018 May 11;9(36):24457–69. doi: 10.18632/oncotarget.25326 (PMC5966259; doi:10.18632/oncotarget.25326)
Supplement: Supplementary file 2 [file oncotarget-09-24457-s002.xls]

## Sheet: Sheet1
Supplementary Table 2: Expression of genes affected by miR-200b in T24RC cells
		Normalized microarray signal
ProbeName	GeneSymbol	NC + mock	NC + mock	NC + CDDP	NC + CDDP	miR-200b + mock	miR-200b + mock	miR-200b + CDDP	miR-200b + CDDP
A_23_P10559	AATK	0.00231648	-0.00231648	0.0708814	0.289587	0.774605	0.919982	1.0073	0.978007
A_33_P3374623	ABCA7	-0.0313787	0.0313787	0.240413	0.409311	0.696146	0.883863	1.06602	1.0254
A_33_P3376947	ABCB9	0.0955946	-0.0955946	0.147686	0.0057919	-0.877498	-0.387031	-0.689726	-0.970434
A_33_P3264089	ACTR3C	0.0393941	-0.0393941	-0.322104	-0.391834	0.537516	0.473447	0.76308	0.506276
A_23_P397455	ACVR1C	0.0511208	-0.0511208	0.245342	0.0287533	0.708636	0.690192	0.966985	0.845699
A_23_P374082	ADAM19	-0.0216556	0.0216556	0.193867	0.207692	-0.696987	-0.640116	-0.293438	-0.309524
A_24_P300777	ADAM8	-0.0412211	0.0412211	0.54468	0.604984	1.14587	1.2219	2.13036	2.11443
A_33_P3422133	ADAP1	0.0399871	-0.0399871	-0.0976558	0.29588	0.439076	0.636395	0.828627	0.970173
A_23_P25945	ADCK1	0.0675225	-0.0675225	0.0830259	-0.173106	-0.671329	-0.50528	-0.686761	-0.756989
A_33_P3347320	ADIRF-AS1	0.0359158	-0.0359158	-0.235509	-0.17313	0.664544	0.700558	0.425352	0.320768
A_33_P3419790	ADTRP	0.296838	-0.296838	0.222432	0.164338	-1.2473	-1.75358	-1.30868	-1.31801
A_23_P156826	ADTRP	0.0133634	-0.0133634	-0.329818	-0.390824	-1.25441	-1.18006	-1.35147	-1.34503
A_33_P3421243	AFP	-0.0296755	0.0296755	-0.202899	-0.292871	-3.326	-3.22043	-2.7301	-3.18775
A_23_P392384	AIF1L	-0.166884	0.166884	-0.201438	0.476712	1.45462	1.41486	1.88828	1.68077
A_23_P70785	AIM1	-0.121035	0.121035	-0.314867	-1.20549	1.68103	1.79578	2.51831	2.26922
A_33_P3327642	AIM1L	-0.362636	0.362636	-0.109018	1.06036	1.54879	2.0022	1.71637	1.79472
A_23_P205959	ALDH1A3	-0.0273871	0.0273871	0.0700369	0.0659547	0.593399	0.627003	1.09871	1.02561
A_32_P440768	ALOX12P2	-0.28576	0.285759	-0.562964	-0.418062	1.699	0.904971	1.01104	1.02907
A_32_P420009	ALS2CL	0.0919216	-0.0919216	0.372881	0.606399	1.68412	1.60907	2.20051	2.20504
A_24_P304154	AMPD3	0.0771542	-0.0771542	0.114981	0.116398	0.757978	0.777951	0.979845	1.13155
A_23_P202269	ANK3	0.120934	-0.120934	-0.340636	-0.221439	-1.83485	-1.52212	-1.06124	-0.933774
A_33_P3239864	ANKDD1A	-0.147783	0.147783	-0.134581	0.221925	-0.722435	-0.536416	-0.575221	-0.535741
A_23_P365086	ANKEF1	-0.172067	0.172067	-0.234656	0.053288	0.65623	0.7195	0.4138	0.637249
A_19_P00803685	ANKRD33B	0.116217	-0.116217	0.456423	0.396355	1.09179	1.01958	1.58209	1.61698
A_24_P8109	ANO9	-0.670657	0.670657	0.659879	1.1896	2.6405	2.9792	3.09065	3.26546
A_23_P121716	ANXA3	-0.00140953	0.00140953	0.0821404	0.118945	0.977394	1.03527	1.53246	1.51637
A_32_P105549	ANXA8L1	-0.032805	0.032805	0.0871086	0.135202	0.986731	1.06063	1.34369	1.23216
A_33_P3354414	AOX1	-0.0702414	0.0702414	-0.158442	-0.203949	-1.56777	-1.47045	-1.34631	-1.57411
A_23_P154037	AOX1	-0.0431423	0.0431423	-0.204207	-0.239642	-1.68268	-1.63491	-1.69778	-1.62032
A_33_P3258782	AP1S2	-0.00135565	0.00135565	0.0576353	0.102943	-0.509998	-0.472349	-0.659235	-0.643089
A_24_P937306	AP1S2	0.235557	-0.235557	-0.127522	-0.220851	0.534834	0.629576	1.16611	1.0822
A_23_P217384	AP1S2	-0.00320292	0.00320292	-0.0217619	0.034225	-0.86949	-0.795157	-0.719671	-0.69256
A_33_P3275707	AP1S3	-0.0243878	0.0243878	-0.026845	0.0441442	0.811697	0.858337	0.774892	0.748463
A_33_P3289005	AP1S3	0.0414455	-0.0414455	0.0471761	0.097019	0.857303	0.686382	0.580249	0.697551
A_24_P105747	AP1S3	0.100141	-0.100141	-0.0712459	-0.0587847	0.676253	0.804857	1.07223	1.003
A_23_P259071	AREG	0.0359626	-0.0359626	0.135083	-0.019135	1.00289	0.968678	1.51809	1.4398
A_33_P3419190	AREG	0.0702825	-0.0702825	0.0125346	0.176321	1.01697	0.675967	1.51003	1.59144
A_33_P3237927	ARHGAP4	-0.000691891	0.000691891	0.455824	-0.0194755	0.760346	0.782861	0.921945	0.709129
A_23_P114670	ARHGEF16	-0.052402	0.052402	0.29692	0.238018	2.75539	2.82586	3.13283	3.08317
A_32_P213330	ARHGEF28	0.0316625	-0.0316625	-0.0207663	0.127142	0.711887	0.72293	0.784156	0.665103
A_33_P3367126	ARHGEF28	0.107439	-0.107439	0.322329	0.287419	1.09939	1.05545	0.687192	0.674284
A_24_P701776	ARHGEF35	-0.118917	0.118917	0.0593805	0.190438	1.03102	1.18672	0.811249	0.765655
A_23_P93988	ARHGEF5	0.0309038	-0.0309038	-0.0442319	0.0172853	0.865256	0.829894	1.01894	0.894485
A_23_P88580	ARID3B	0.0115452	-0.0115452	-0.0444922	0.00920963	0.736065	0.719769	0.826694	0.932043
A_23_P92161	ARL14	0.360711	-0.360711	-0.211864	-0.0485139	2.8951	2.43513	3.99714	3.53703
A_32_P141418	ARMC4	-0.00849199	0.00849199	0.044682	0.178076	-1.21303	-1.07255	-1.58218	-1.61036
A_23_P304304	ARSF	-0.0677004	0.0677004	-0.341914	-0.018949	-1.21726	-1.38563	-1.20939	-1.62997
A_23_P205370	ASB2	0.167103	-0.167103	1.01725	0.910358	1.9394	2.0491	3.08646	2.99022
A_24_P33895	ATF3	0.0533233	-0.0533233	0.0773954	0.229354	1.20018	1.1512	2.04331	1.82623
A_23_P380614	ATP9A	0.206764	-0.206764	0.289308	0.237281	1.32413	1.3878	1.4228	1.57206
A_33_P3375314	ATP9A	-0.0221543	0.0221543	0.537846	0.367914	1.6013	1.52805	1.48766	1.62507
A_33_P3262575	BAIAP2L1	0.0354447	-0.0354447	0.118368	0.165171	0.98494	0.913832	0.971731	1.0669
A_23_P212050	BCHE	0.00383329	-0.00383329	0.154349	0.0829062	-0.990429	-0.870444	-0.587276	-0.594071
A_24_P134816	BCL9L	-0.114838	0.114838	-0.00271392	0.125641	0.536818	0.536731	0.813364	0.774184
A_33_P3245178	BEX2	0.135192	-0.135192	-0.168655	0.125098	0.86933	1.02443	1.37585	1.32678
A_23_P404667	BIK	0.236897	-0.236897	-0.257601	1.91431	3.60467	3.12836	3.88362	3.77919
A_32_P133916	BNC2	-0.0295515	0.0295515	-0.0224118	-0.318026	-0.56387	-0.75616	-0.796197	-0.889073
A_23_P43684	BNC2	-0.0513039	0.0513039	0.0418324	0.120805	-0.443334	-0.385958	-0.741442	-0.714102
A_23_P71946	BSPRY	-0.0271978	0.0271978	0.049017	0.19865	1.70493	1.59909	2.38983	2.99078
A_33_P3365611	BTF3L4	0.00690269	-0.00690269	0.173386	-0.346495	-0.698195	-0.950264	-1.17574	-1.00531
A_23_P369328	C10orf35	-0.0423636	0.0423636	-0.220627	-0.42201	0.814399	0.925022	0.796907	0.557955
A_23_P138480	C10orf95	-0.0424564	0.0424564	0.144912	0.0165241	0.897999	0.680999	1.11711	0.465611
A_33_P3396886	C11orf52	0.0525916	-0.0525916	0.241183	0.328599	1.25802	1.22566	1.77861	1.96724
A_32_P447001	C15orf65	0.0501122	-0.0501122	0.0534601	0.191813	-0.745986	-0.618525	-0.476249	-0.262018
A_23_P103511	C1orf226	0.0670958	-0.0670953	-0.420939	-0.0125895	0.921631	0.736754	0.441529	0.668861
A_33_P3254431	C1orf86	0.255073	-0.255073	-0.270588	-0.058255	-1.15246	-0.720339	-0.700962	-1.1723
A_33_P3405459	C20orf195	-0.075582	0.075582	0.113651	0.210065	1.05396	0.7433	1.23951	1.31136
A_33_P3216853	C2orf15	-0.212467	0.212467	-0.0276151	0.261188	1.21744	1.18747	1.68889	1.40892
A_21_P0000205	C2orf48	0.0729659	-0.0729659	-0.16624	0.0849764	0.935751	0.659756	0.712428	0.811503
A_21_P0013080	C6orf132	0.0704498	-0.0704498	-0.0504827	-0.159297	0.91271	0.999887	0.928434	0.81076
A_32_P218355	C6orf132	0.0799971	-0.0799971	-0.00544882	-0.0321941	0.803052	0.728934	0.847929	0.876754
A_23_P301984	C8orf48	0.0873156	-0.0873156	-0.314708	-0.329921	-0.799438	-0.615078	-0.924036	-0.817012
A_23_P78782	CA11	-0.202682	0.202682	0.240066	0.608588	0.868945	1.08555	1.27161	0.989796
A_23_P43197	CALB1	0.069869	-0.069869	0.640851	0.669626	2.21259	2.20485	3.01685	3.03414
A_33_P3739260	CAP2	0.0977159	-0.0977159	-0.0891986	-0.0936723	-0.837054	-1.09531	-1.1835	-0.812418
A_33_P3393170	CAPN5	-0.00669336	0.00669336	0.105186	0.144887	-0.642235	-0.789477	-0.409518	-0.396375
A_23_P41854	CARD6	-0.0146203	0.0146203	-0.0402308	-0.0770822	-0.615974	-0.607277	-0.685985	-0.606893
A_33_P3383283	CASP10	-0.0113816	0.0113816	0.0505466	0.0887036	1.19033	1.11234	1.16117	1.20569
A_23_P15889	CBLN2	0.0764017	-0.0764017	-0.423808	-0.34859	-2.85557	-1.70618	-3.21696	-3.26372
A_23_P73540	CCDC120	0.304246	-0.304246	-0.789015	0.899446	3.00515	3.10699	3.67535	3.50586
A_24_P379353	CCDC24	0.0401094	-0.0401094	-0.120715	0.0336425	0.592502	0.624842	0.725994	0.334989
A_23_P58082	CCDC80	-0.0340657	0.0340657	-0.424866	-0.350112	-2.13338	-2.00038	-2.09184	-2.03541
A_23_P48414	CCNA1	0.0667949	-0.0667949	0.313214	0.157668	1.16281	1.12823	1.5576	1.3861
A_23_P145397	CCNC	-0.0679064	0.0679064	0.06953	0.0627365	0.800122	0.81845	0.60157	0.502548
A_33_P3284508	CD14	0.053123	-0.053123	0.236043	0.168578	-0.937913	-0.554038	-0.395219	-0.656468
A_33_P3243449	CD70	-0.00302267	0.00302267	0.20656	0.276588	0.642084	0.708199	1.05923	1.03518
A_23_P1782	CD82	-0.0578671	0.0578671	0.373818	0.333319	-0.961301	-1.09597	-0.433573	-0.554854
A_23_P44155	CD96	0.282737	-0.282737	0.76336	0.673986	-1.46789	-1.29839	-1.88948	-1.59441
A_23_P34597	CDA	0.0156844	-0.0156844	0.0443037	-0.292039	1.90928	1.98335	2.69584	2.80035
A_33_P3264224	CDC42BPG	0.351591	-0.351591	-0.570425	0.0606437	2.6627	2.81622	2.59231	2.532
A_23_P17593	CDH4	0.0438199	-0.0438199	0.0169029	-0.132025	1.04659	1.10058	0.957151	0.801268
A_23_P428129	CDKN1C	-0.0212317	0.0212317	0.187	0.349341	0.617485	0.648564	1.01143	1.02823
A_23_P7250	CDS1	-0.292626	0.292626	-0.205564	0.0323281	1.1475	1.46911	1.78017	1.3777
A_24_P938614	CDS1	0.0255625	-0.0255625	-0.00345111	-0.00816131	1.53891	1.46902	1.54766	1.71463
A_23_P200579	CELA3B	-0.0570352	0.0570352	0.457126	0.180318	-1.58794	-1.03445	-1.04399	-0.69954
A_33_P3323945	CEND1	0.011972	-0.011972	-0.0590134	-0.0627074	-1.04673	-1.10637	-1.33293	-1.26187
A_33_P3367692	CFH	0.0105958	-0.0105958	0.0930133	-0.0331731	-1.00681	-1.09804	-0.625831	-0.69364
A_33_P3318288	CFH	0.0723972	-0.0723972	0.0947261	0.0730734	-1.06024	-1.07518	-0.700094	-0.633906
A_23_P114740	CFH	0.00157499	-0.00157499	0.122715	0.0895772	-1.53666	-1.63299	-1.29468	-1.26686
A_23_P103256	CFHR3	0.00494409	-0.00494409	0.225419	0.253279	-1.21897	-1.10158	-0.592679	-0.633027
A_24_P373152	CFL2	0.134126	-0.134126	-0.221317	-0.174872	-0.817967	-0.842082	-1.01177	-1.00373
A_33_P3376965	CHAC1	0.445147	-0.445147	0.921781	-0.287534	1.77634	1.95589	2.65411	2.04428
A_33_P3376971	CHAC1	-0.0432568	0.0432568	0.244635	0.40633	1.16728	1.13055	1.50108	1.33678
A_23_P432598	CHMP4C	0.066545	-0.066545	-0.176955	0.0537057	0.445944	0.530087	0.914386	0.978756
A_23_P40847	CHST2	-0.0234146	0.0234146	-0.0196342	0.0414686	-0.986058	-1.06601	-0.442672	-0.749886
A_23_P144096	CISH	-0.117418	0.117418	0.240695	-0.26584	0.859408	0.552479	0.540393	0.749399
A_23_P163227	CKMT1A	0.228472	-0.228472	1.10393	0.149551	2.72641	2.83132	3.08326	2.77291
A_33_P3285545	CLDN4	0.0411654	-0.0411654	-0.049089	-0.0835695	0.693895	0.684763	0.984862	0.957969
A_23_P215479	CLIP2	0.0370297	-0.0370297	0.143025	0.128746	0.746681	0.666489	0.689003	0.549179
A_32_P84009	CMTM4	0.0243702	-0.0243702	-0.122298	-0.118625	0.532725	0.602281	0.636451	0.605373
A_23_P40880	CMTM8	0.384682	-0.384682	0.724512	1.11616	1.95865	2.61547	1.76662	2.18587
A_23_P411113	CNTNAP1	-0.0640821	0.0640821	-0.0708098	-0.0510731	-0.63025	-0.784625	-0.755112	-0.697497
A_23_P69030	COL8A1	0.000750542	-0.000750542	0.238183	0.161005	1.12096	1.06513	1.38387	1.29644
A_24_P187799	CPED1	0.0201566	-0.0201566	-0.138797	-0.0634148	-0.641336	-1.16276	-0.710558	-0.724179
A_23_P218817	CPT1B	0.240477	-0.240477	-0.0213044	0.0191381	0.830583	0.74499	0.605668	0.409172
A_23_P156562	CRIP3	0.0379772	-0.0379772	0.114614	0.25694	0.458294	1.15299	0.86135	0.828753
A_33_P3252286	CRLF1	-0.112611	0.112611	0.1933	0.12018	0.729842	0.708008	1.18347	1.14633
A_24_P332623	CTAGE11P	-0.0542402	0.0542402	-0.0681181	-0.0389566	0.452003	0.540522	0.752847	0.731792
A_24_P169773	CTAGE4	0.000583172	-0.000583172	-0.149854	-0.118211	0.699703	0.665674	0.840071	0.832242
A_33_P3251283	CTAGE4	-0.0586905	0.0586905	-0.153582	-0.395552	0.752664	0.576924	0.836245	0.718839
A_32_P116840	CTAGE5	-0.0755596	0.0755596	0.0288482	0.0152612	0.788455	1.00686	1.13704	1.08917
A_33_P3283480	CTSC	0.0357289	-0.0357289	-0.0644884	0.00160265	-0.928301	-0.943161	-0.933902	-0.873786
A_33_P3330264	CXCL1	-0.0435324	0.0435324	0.142039	0.0877361	-1.39659	-1.34406	-0.858572	-0.939994
A_23_P7144	CXCL1	-0.0215707	0.0215707	0.0831728	0.077455	-1.42958	-1.4395	-0.91168	-0.909642
A_24_P257416	CXCL2	-0.0589995	0.0589995	0.123494	0.17086	-1.59015	-1.37633	-0.677734	-0.763497
A_23_P155755	CXCL6	-0.00945091	0.00945091	-0.0212378	0.0320463	-1.40845	-1.42403	-1.09921	-0.931225
A_32_P87013	CXCL8	0.167919	-0.167919	-0.00554228	0.0648832	-1.28446	-1.61437	-0.904659	-0.76347
A_21_P0000129	DCLK1	-0.0154254	0.0154254	-0.0643098	-0.269407	2.03627	2.01616	1.46061	1.56142
A_23_P369994	DCLK1	0.0472047	-0.0472047	-0.451039	-0.340793	2.74425	2.8245	2.079	2.25944
A_33_P3289123	DCLK3	0.0581026	-0.0581026	0.49673	1.06369	1.75791	1.99162	1.7603	1.77212
A_23_P104318	DDIT4	-0.00895166	0.00895166	0.411276	0.43896	1.10163	1.12251	1.76635	1.64659
A_23_P32938	DDX10	-0.0193782	0.0193782	-0.129544	-0.147755	-0.672124	-0.625306	-0.753257	-0.719453
A_33_P3321130	DENND3	0.06668	-0.06668	-0.175558	-0.235832	0.69987	0.493011	0.723551	0.647816
A_23_P67367	DHDH	-0.0110624	0.0110624	0.0858347	0.179088	1.12456	1.09948	1.6491	1.35016
A_33_P3246883	DMKN	0.082485	-0.082485	0.0849025	0.260208	2.74242	2.77687	2.98308	3.00675
A_23_P320261	DMKN	-0.131306	0.131306	0.237383	0.300891	2.71585	2.68376	2.97198	2.75035
A_33_P3246885	DMKN	-0.0228059	0.0228059	0.148227	-0.0523846	2.00279	2.013	2.06838	2.07382
A_33_P3381870	DMTN	-0.0457954	0.0457954	0.0358138	0.153557	0.826062	0.898922	1.10036	1.04707
A_32_P360193	DNHD1	0.0473261	-0.0473261	0.203447	0.14529	1.07848	1.04032	0.729148	0.578783
A_32_P157945	DSP	0.114157	-0.114157	0.0612969	-1.01856	4.2177	4.33137	4.97039	5.1084
A_23_P348159	DST	0.151813	-0.151813	0.0675805	0.0982935	-1.10614	-0.819362	-1.2855	-1.22162
A_23_P160559	ECM1	-0.0326734	0.0326734	0.233447	0.177896	-1.3071	-1.67008	-1.14224	-1.3383
A_23_P501007	EFEMP1	0.0531173	-0.0531173	0.0460691	-0.0565143	0.421528	0.494786	0.873291	0.979328
A_23_P79251	EHD3	0.0300193	-0.0300193	-0.164544	0.0586281	-0.694149	-0.70509	-0.653249	-0.526573
A_23_P104188	ELF3	0.288281	-0.288281	0.552123	1.08321	3.25067	3.17335	4.37324	4.44633
A_23_P359277	ELOVL7	0.0888336	-0.0888336	0.0424526	0.182021	1.33619	1.35968	1.70649	1.42581
A_33_P3278649	ENTPD2	-0.0197816	0.0197816	0.42648	0.429225	2.79057	2.62658	2.99295	3.06842
A_33_P3420224	ENTPD8	-0.229961	0.229961	-0.446108	0.409989	1.68033	1.85902	2.2811	1.88473
A_33_P3248325	EPB41L5	0.060797	-0.060797	0.499387	-0.223538	1.28294	1.23143	1.19396	1.55197
A_23_P91081	EPCAM	0.0636287	-0.0636287	0.021605	0.197433	3.39961	3.35915	3.74429	3.71549
A_23_P147822	EPS8L2	0.0610056	-0.0610056	-0.0172753	-0.00208378	0.779062	0.647615	0.929949	0.857158
A_23_P349416	ERBB3	-0.208051	0.208051	-0.834095	-0.571655	0.607243	1.12236	1.54062	1.97228
A_23_P169154	ERMP1	-0.0507529	0.0507529	0.0571215	-0.0473611	0.372939	0.652215	0.755735	0.5715
A_33_P3228355	ERV3-1	-0.302989	0.302989	0.171942	0.195553	-0.566031	-0.969233	-0.505871	-0.625972
A_23_P100220	ESRP2	0.0109684	-0.0109684	-0.0638974	-0.100153	0.939285	0.983509	0.982448	1.06361
A_33_P3351554	ETNK2	-0.0268455	0.0268455	0.0242233	0.129432	0.966164	0.858871	0.90078	0.840592
A_23_P46025	ETNK2	0.240381	-0.240381	0.14645	0.420243	1.76043	1.50995	1.68608	1.63589
A_23_P78092	EVI2A	-0.00628758	0.00628758	0.0508075	0.141016	-1.03226	-0.964415	-1.55904	-1.41476
A_24_P101921	EXOC5	-0.0470462	0.0470467	0.513189	0.556776	-0.685456	-1.24408	-1.1589	-1.10331
A_23_P403335	EXPH5	0.0630426	-0.0630426	-0.0610909	-0.13847	1.68477	1.66858	1.43043	1.38062
A_33_P3276833	EYS	0.159642	-0.159642	-0.506831	-0.181021	0.396924	0.533108	0.405561	0.595748
A_19_P00321802	EYS	-0.00483179	0.00483179	0.246693	0.381731	0.990107	0.843375	0.839775	0.710392
A_24_P319364	F11R	-0.00334072	0.00334072	0.223052	0.2485	1.0889	1.17339	1.34337	1.41283
A_33_P3238250	F11R	-0.041198	0.041198	0.312169	0.31818	1.16469	1.0917	1.50341	1.36879
A_33_P3226832	F3	0.0541	-0.0541	0.301595	0.377688	0.805848	0.788649	1.44806	1.47341
A_23_P49448	FA2H	-0.528555	0.528555	0.959755	0.628311	1.77353	2.56454	3.42145	3.62016
A_23_P113471	FAAH2	0.152586	-0.152585	-0.0356932	0.395429	1.08022	0.64464	1.53228	1.20852
A_33_P3326617	FAHD1	0.0893264	-0.0893264	-0.139746	0.302054	-0.731304	-0.659895	-0.463694	-0.413952
A_33_P3381318	FAM160A1	0.0450339	-0.0450339	0.126838	-0.0995169	0.897854	1.08763	1.19799	1.18507
A_33_P3392245	FAM178A	0.12904	-0.12904	-0.168557	0.0565946	-0.851304	-0.462806	-0.770648	-0.61514
A_24_P237878	FAM195B	0.00634766	-0.00634766	-0.217913	-0.0974979	-0.647951	-0.685538	-0.931196	-0.889359
A_33_P3321432	FAM198B	-0.00333238	0.00333238	-0.464457	-0.715306	-1.71908	-1.65237	-1.93419	-2.1598
A_23_P6651	FAM208A	0.013072	-0.013072	-0.0171289	-0.169226	-0.695346	-0.952187	-0.613963	-0.568028
A_32_P99347	FAM225B	0.0338781	-0.0338781	0.0222194	-0.0574687	-0.78568	-0.548683	-0.502877	-0.724205
A_24_P66780	FAM83B	-0.020874	0.020874	-0.0819812	-0.168002	1.06773	0.9414	0.492386	0.648702
A_23_P45999	FBXO2	0.0054872	-0.0054872	-0.0216258	0.339878	2.59847	2.66357	2.82759	2.81879
A_24_P228611	FER1L4	-0.0306339	0.0306339	0.274262	0.0220251	-0.474355	-0.672058	-0.532367	-0.375355
A_24_P365506	FERMT1	0.117998	-0.117998	0.211005	0.229556	1.00266	0.985999	0.786287	0.757687
A_23_P131935	FERMT1	0.0402918	-0.0402918	0.305563	0.373931	0.943124	0.938588	1.09743	1.09088
A_33_P3404588	FGD4	-0.120458	0.120458	-0.00153351	0.231323	0.597507	1.0192	1.06369	1.19959
A_24_P158946	FGD4	0.127844	-0.127844	0.203408	0.307158	1.11774	1.08731	1.3624	1.11582
A_32_P104478	FGD6	0.571304	-0.571304	0.976325	0.624932	2.40974	2.686	2.82831	2.70315
A_33_P3369258	FGFR1OP2	0.0314336	-0.0314336	-0.1714	-0.152564	-0.860865	-0.843646	-1.08882	-0.982027
A_33_P3363188	FLJ43315	-0.0695426	0.0695426	-0.444999	0.0337422	0.715219	0.586044	0.366929	0.778028
A_21_P0002553	FLJ43879	0.218225	-0.218225	-0.0739613	0.083055	0.78277	1.52752	0.960706	0.765253
A_23_P429998	FOSB	-0.0473351	0.0473351	-0.00376415	0.0783257	-0.934444	-0.713727	-0.396112	-0.429425
A_24_P365515	FOXA2	-0.0309629	0.0309629	0.44393	0.410048	0.923278	0.936647	1.02337	1.02613
A_23_P118254	FOXF1	0.121465	-0.121465	-0.0920613	-0.0194647	-1.37422	-1.23504	-0.745323	-0.805668
A_32_P107876	FRAS1	-0.106889	0.106889	-0.0511425	0.159457	0.607594	0.569967	0.765247	1.01752
A_33_P3446495	FRMD4B	0.0760543	-0.0760543	-0.0564749	-0.10708	-0.763882	-1.12149	-0.846548	-0.536875
A_23_P94461	FSD1L	0.110318	-0.110318	-0.13766	-0.0605357	0.655688	0.668422	0.459538	0.497092
A_23_P107963	FUT1	0.0466087	-0.0466087	0.0458248	0.180331	0.941839	0.963962	1.13996	1.14638
A_33_P3406493	GABBR2	0.105096	-0.105096	-0.209901	0.313289	-1.86968	-1.90823	-2.2715	-2.67471
A_23_P328545	GABRP	-0.0737653	0.0737653	-0.349525	-0.362054	-1.15187	-0.939186	-1.06651	-0.821808
A_24_P114249	GALNT3	0.418754	-0.418754	-0.172148	-1.21238	3.71203	3.84244	4.63361	4.48928
A_23_P77328	GCHFR	-0.0197921	0.0197921	-0.013238	0.0457225	0.903211	0.922449	1.0068	0.889139
A_23_P204436	GIT2	0.0567694	-0.0567694	0.0820332	0.0967817	0.493076	0.717384	0.815152	0.797543
A_23_P335848	GIT2	0.0280843	-0.0280843	-0.126942	-0.0910687	-0.771235	-0.790113	-0.693976	-0.682696
A_33_P3418125	GLIPR1	-0.0721345	0.0721345	-0.105396	-0.134796	-0.865183	-0.861735	-0.891702	-0.950063
A_24_P168574	GNAS	-0.0267706	0.0267706	-0.0939994	-0.0361948	0.909997	0.891986	0.804428	0.803162
A_24_P280846	GOLT1A	0.0509169	-0.0509169	0.240751	0.249418	2.23846	2.41649	2.7797	2.82996
A_24_P411749	GPR126	0.0758696	-0.0758696	0.0043664	0.0243692	0.558509	0.673015	1.22628	1.23435
A_33_P3243439	GPR162	-0.0507526	0.0507526	0.152193	0.0697303	-0.638587	-0.476207	-0.582266	-0.580167
A_23_P206280	GPR56	0.0538855	-0.0538855	0.16733	0.0772963	-2.02804	-1.69572	-1.19551	-1.50151
A_23_P3038	GPX2	0.154674	-0.154674	-0.705363	0.1949	1.72158	1.7027	2.04962	2.13575
A_24_P235266	GRB10	0.0910158	-0.0910158	0.0607848	0.0971041	-0.874896	-0.879192	-0.568608	-0.563292
A_23_P154526	GRB14	-0.0450768	0.0450768	-0.115994	-0.344895	1.14052	0.76827	1.04193	1.08576
A_23_P163992	GRB7	0.220965	-0.220965	0.304573	-0.135238	1.40609	1.18483	1.96211	1.79066
A_23_P12884	GRK5	0.00220299	-0.00220299	-0.0311952	-0.0268059	-0.88879	-0.633281	-0.435644	-0.555472
A_24_P357266	GRPR	0.071696	-0.071696	0.0839279	0.166509	2.13026	2.19283	2.07682	2.14703
A_23_P152420	GSE1	0.0651674	-0.0651679	-0.841667	-0.666788	2.4416	2.72374	3.17821	3.18475
A_24_P118196	GXYLT2	-0.00497389	0.00497389	0.0748839	0.302978	-0.424804	-0.968684	-0.445746	-0.482291
A_23_P10206	HAS2	0.055202	-0.055202	0.105691	0.0805936	-0.869888	-0.853987	-0.649962	-0.675979
A_23_P393034	HAS3	-0.00438213	0.00438213	-0.178698	-0.00218105	0.861341	0.948089	0.885985	0.806169
A_33_P3222788	HECTD2-AS1	-0.0643401	0.0643401	-0.0940886	0.141093	1.24263	1.09826	0.983877	1.01522
A_23_P201687	HES2	-0.117079	0.117079	0.753592	0.558999	1.53133	1.37417	2.24772	2.54567
A_33_P3274935	HID1	0.0237606	-0.0237606	0.101977	0.0881016	0.668459	0.774285	1.12898	1.07382
A_23_P145238	HIST1H2BK	0.0138698	-0.0138698	-0.331002	-0.201531	-0.74648	-0.7699	-0.742244	-0.656701
A_24_P3783	HIST1H2BM	-0.0175977	0.0175977	-0.2489	-0.142353	-0.707379	-0.674614	-0.71086	-0.695009
A_33_P3404989	HIST1H3H	0.0304546	-0.0304546	-0.182203	-0.146393	-0.478417	-0.562386	-0.911667	-0.867643
A_23_P120883	HMOX1	-0.0421343	0.0421343	-0.193177	-0.165081	-1.0136	-0.971979	-1.18647	-1.24478
A_23_P27013	HOXB9	-0.0483999	0.0483999	0.2895	0.236844	0.996251	1.08374	1.30421	1.37397
A_23_P120243	HOXD1	0.159678	-0.159678	0.142586	0.108235	0.619626	0.82228	1.29038	1.25662
A_23_P25194	HRK	0.152646	-0.152646	-0.128978	0.435198	1.74439	1.65341	1.90713	2.16222
A_23_P97990	HTRA1	0.015193	-0.015193	0.135773	0.154492	-0.863921	-0.737075	-0.513987	-0.488407
A_23_P160582	HYI	-0.0252528	0.0252528	-0.263374	-0.204698	0.673603	0.676761	0.425829	0.401896
A_23_P200976	HYI	0.00181389	-0.00181389	-0.234498	-0.198677	0.636294	0.618948	0.401478	0.388276
A_23_P344988	ICK	0.0793772	-0.0793772	-0.219164	-0.144208	-0.69994	-0.60987	-0.754426	-0.749114
A_23_P143143	ID2	-0.0180168	0.0180168	-0.380693	-0.380589	-0.828259	-0.793714	-1.00999	-0.984006
A_23_P137381	ID3	-0.0835237	0.0835237	-0.319777	-0.342807	-1.00876	-0.939069	-1.16215	-1.19097
A_23_P150609	IGF2	0.172857	-0.172857	0.339166	0.424675	1.29849	1.06657	1.66517	1.7518
A_23_P19987	IGF2BP3	0.0575023	-0.0575023	-0.188667	-0.164563	-0.808345	-0.876879	-0.924202	-0.840414
A_24_P382187	IGFBP4	-0.0479789	0.0479789	0.507222	0.455324	1.51304	1.4718	2.51079	2.40401
A_23_P139912	IGFBP6	-0.0241604	0.0241604	0.35656	0.398861	0.769407	0.748633	1.28529	1.10649
A_32_P114284	IKZF2	0.0622292	-0.0622292	-0.0688348	-0.145119	-0.764617	-0.854444	-0.571295	-0.466812
A_33_P3243887	IL11	0.0758247	-0.0758247	-0.215428	-0.0998068	0.636493	0.748147	0.709725	0.843472
A_23_P71867	IL11RA	-0.0917945	0.0917945	-0.127544	-0.0930462	-0.666341	-0.508053	-0.770142	-0.763036
A_23_P76078	IL23A	0.0350957	-0.0350957	0.216043	-0.105622	0.985685	0.973198	1.78225	1.76877
A_33_P3288844	IL6R	-0.385093	0.385092	0.860172	1.43643	3.12026	2.85069	2.86278	2.85975
A_23_P8961	IL7	-0.00483656	0.00483656	-0.391486	-0.272692	-0.783794	-1.01367	-0.791795	-0.632746
A_33_P3290403	IMPA2	-0.0134716	0.0134716	0.0598245	0.0443354	0.612001	0.639611	0.779468	0.442124
A_23_P321034	INADL	-0.193758	0.193758	0.0875702	0.0519404	1.56608	1.61869	1.97802	1.73145
A_33_P3214625	INPP4B	-0.0549095	0.0549095	0.212112	0.285827	0.77076	0.985928	0.894388	1.07873
A_33_P3219090	INSIG1	0.0152302	-0.0152302	0.198187	0.187198	0.673218	0.630381	0.94897	0.983939
A_21_P0000893	IQCH-AS1	0.109063	-0.109063	-0.353795	-0.0258434	0.680996	0.425334	0.745406	0.765947
A_24_P318656	ITGB3	0.0651052	-0.0651052	0.628012	0.466457	-1.58933	-1.50157	-0.678598	-1.18505
A_33_P3377364	ITGB4	-0.0766873	0.0766873	1.17973	1.2739	2.56396	2.53469	3.83052	3.79252
A_24_P759477	ITGB8	0.0418673	-0.0418673	-0.180574	-0.29245	-0.792594	-0.959841	-1.0896	-1.15525
A_33_P3298128	ITPR2	0.0406876	-0.0406876	0.00324392	0.260924	-0.59612	-0.568173	-0.71768	-0.400138
A_23_P501822	JUP	-0.0166831	0.0166831	0.426543	0.408547	1.32988	1.31237	1.85635	1.79271
A_23_P500130	KANK1	0.0844779	-0.0844779	-0.13493	-0.0775876	-0.836799	-0.833139	-0.808775	-0.802308
A_33_P3209866	KANK1	-0.0568488	0.0568488	0.210477	0.00198817	-0.831099	-0.554153	-0.371011	-0.551111
A_23_P421011	KAZALD1	-0.133678	0.133678	-0.163035	-0.116236	0.353839	0.559332	0.90093	0.641913
A_24_P182929	KCNAB1	0.0716496	-0.0716496	-0.133506	-0.0637736	-0.918306	-1.1528	-1.29395	-1.19245
A_23_P126075	KCNK1	0.0353518	-0.0353518	0.218484	0.225081	0.939097	0.862058	1.31724	1.41464
A_23_P410965	KIAA1522	-0.0203505	0.0203505	0.257646	0.225475	0.64083	0.699576	1.1223	1.1747
A_24_P649624	KIF1B	0.0108571	-0.0108571	-0.0703134	-0.0760322	-0.856077	-0.789019	-0.733772	-0.569181
A_33_P3377750	KLC3	-0.193932	0.193932	0.595003	0.182485	2.49022	2.44729	2.07686	2.01955
A_23_P44505	KLF11	0.126218	-0.126218	0.0594776	-0.0484846	0.675202	0.379085	1.02823	0.780258
A_33_P3354106	KPNA7	0.417042	-0.417042	-0.217437	-0.234407	1.65742	1.68122	1.63949	1.26938
A_33_P3214869	KPNA7	0.000351191	-0.000351191	0.0274608	0.130015	0.829696	1.23676	1.36992	1.3016
A_24_P228149	KRT13	-0.0266809	0.0266814	-0.20231	-0.22719	2.7252	2.50012	4.03876	3.75733
A_23_P27133	KRT15	-0.1352	0.1352	0.882141	0.976119	3.23297	3.18025	4.68354	4.63246
A_32_P151544	KRT18	0.0109	-0.0109	0.130902	0.220698	0.990878	0.981092	1.10928	1.11113
A_24_P42136	KRT18	-0.0722213	0.0722213	0.201605	0.251713	1.15375	1.02511	1.29542	1.32615
A_23_P373708	KRT18P55	-0.0578666	0.0578666	0.234172	0.200884	1.06264	1.09557	1.32089	1.30085
A_23_P66798	KRT19	-0.0281096	0.0281096	0.576477	0.58777	2.56751	2.62886	3.31638	3.24411
A_33_P3846653	KRT19P2	-0.0851216	0.0851216	0.675008	0.573641	2.80332	2.81125	3.55935	3.44306
A_23_P101054	KRT34	-0.149908	0.149908	-0.255886	-0.485564	0.881643	0.611961	0.724082	0.870153
A_33_P3350748	KRT7	-0.00130558	0.00130558	0.187753	0.241064	0.976949	0.93212	0.929799	1.02087
A_24_P67395	KRT8	0.381734	-0.381734	0.155169	0.25797	1.30521	0.74757	1.23781	0.982759
A_33_P3273552	KRT83	-0.0894928	0.0894928	0.262272	0.358382	1.22215	1.30107	1.46938	1.3067
A_33_P3772937	KRT8P12	0.0355549	-0.0355549	0.0801578	0.258872	0.996853	0.953598	1.26076	1.12941
A_32_P24376	KRTAP2-3	0.0425816	-0.0425816	-0.208693	-0.138939	0.611309	0.636919	0.669294	0.712195
A_23_P14458	L3HYPDH	0.00582314	-0.00582314	-0.218526	-0.0610509	-0.970635	-0.863314	-0.923538	-1.07953
A_33_P3391603	LAMA4	-0.0516787	0.0516787	0.205843	0.229476	0.922132	0.903383	1.07423	1.10651
A_33_P3338121	LAMB3	-0.0215778	0.0215778	0.089705	0.106375	0.836399	0.867264	1.04487	1.08467
A_23_P160968	LAMC2	-0.117674	0.117674	0.569389	0.585842	1.04888	1.26397	1.96698	1.76411
A_23_P103361	LCK	-0.147288	0.147288	-0.326397	-0.124142	2.53789	2.70287	3.53065	3.46109
A_33_P3382746	LCK	0.0942221	-0.0942221	0.05831	1.24555	3.60962	2.86858	3.58098	3.54805
A_23_P204847	LCP1	0.0280819	-0.0280819	0.193732	0.199035	0.829943	0.779421	1.16455	1.01634
A_24_P117029	LDLR	-0.0210333	0.0210333	0.166187	0.131582	0.570187	0.668671	1.01266	1.02265
A_33_P3409854	LHX1	-0.0375676	0.0375676	-0.30661	-0.342039	0.789372	0.836165	0.626297	0.616811
A_23_P99253	LIN7A	0.0303073	-0.0303073	0.0132332	-0.145852	-1.04471	-0.922784	-0.846916	-1.40809
A_32_P176911	LINC00239	-0.081588	0.081588	-0.119838	-0.0224345	1.71377	1.70359	1.69146	1.75379
A_33_P3302453	LINC00242	0.0585482	-0.0585482	-0.0369294	-0.0219238	-0.438277	-0.77751	-0.966023	-0.673298
A_33_P3227736	LINC00336	0.371112	-0.371112	-0.0554509	-0.170916	0.849981	0.554386	0.875688	0.778074
A_21_P0009821	LINC00659	-0.0188963	0.0188963	-0.121804	-0.255309	1.54191	1.60445	1.78555	1.78404
A_19_P00315651	LINC00659	-0.0482929	0.0482929	0.0851366	0.0634062	1.87237	1.80224	2.03251	1.90179
A_19_P00317878	LINC00659	-0.0308168	0.0308168	0.187202	0.107078	2.11637	1.99351	2.27794	2.1953
A_19_P00806771	LINC00659	0.151675	-0.151675	0.0052247	-0.00366449	2.0313	1.91183	1.97631	2.09361
A_19_P00801649	LINC00659	0.131078	-0.131078	0.235274	0.203003	2.13614	2.20999	2.29217	2.30949
A_21_P0009412	LINC00673	0.0219071	-0.0219071	0.612459	0.637535	1.12079	1.07796	1.38306	1.18407
A_21_P0006726	LINC00702	-0.0739183	0.0739183	-0.0744672	-0.080173	-0.68964	-0.608473	-0.894422	-0.89395
A_19_P00322339	LINC00707	0.0216818	-0.0216818	-0.0637751	-0.0693002	0.836634	0.779654	1.07402	0.701557
A_21_P0006829	LINC00707	0.0702508	-0.0702508	-0.0704234	0.073385	1.04544	0.995808	0.522606	0.808545
A_23_P359214	LINC00842	0.0175405	-0.0175405	0.150529	0.0958366	2.38764	2.50849	2.31167	2.32475
A_21_P0000557	LINC00882	0.0105119	-0.0105119	0.135121	-0.339351	0.637822	0.351619	0.897757	0.902308
A_21_P0007786	LINC00944	-0.123404	0.123404	0.111094	0.165428	-0.843264	-0.852273	-0.34079	-0.417366
A_21_P0007790	LINC00944	-0.0220022	0.0220022	-0.018127	0.00773144	-0.942348	-0.763219	-0.410411	-0.44042
A_21_P0007481	LINC00944	-0.146353	0.146353	-0.144829	-0.0369308	-0.953066	-0.972088	-0.579851	-0.506985
A_33_P3762913	LINC01004	0.123119	-0.123119	-0.195991	-0.126266	-0.498387	-0.656071	-0.802438	-0.770955
A_23_P166508	LINC01315	0.148549	-0.148549	-0.43417	-0.299781	0.591829	0.483248	0.617243	0.574998
A_33_P3407356	LINC01348	-0.0598011	0.0598011	0.790098	0.133341	1.66416	1.00938	1.67785	2.13009
A_19_P00321124	LINC01468	0.079648	-0.079648	-0.510395	-0.333467	0.864837	0.90995	0.717169	0.436705
A_21_P0006762	LINC01468	0.168237	-0.168237	-0.574429	-0.542624	0.902749	0.728356	0.504288	0.582292
A_19_P00803151	LINC01503	-0.031795	0.0317945	0.298224	-0.492411	1.31624	2.34854	1.84074	1.19596
A_24_P263910	LINC01588	0.126723	-0.126723	0.217997	-0.378773	0.536973	0.622554	0.787532	0.587131
A_24_P307869	LLGL2	-0.180278	0.180278	0.00437307	0.0656776	0.898596	0.858048	0.639873	0.447393
A_33_P3372074	LLGL2	-0.0304313	0.0304313	-0.145286	-0.25461	0.658328	0.697346	0.667315	0.685839
A_23_P53126	LMO2	-0.013221	0.013221	0.383665	0.338822	-1.19824	-1.08057	-0.693763	-0.713629
A_21_P0001343	lnc-ABCD3-1	0.0143394	-0.0143394	0.093782	0.21637	1.17153	1.08307	1.41404	1.55203
A_21_P0008575	lnc-ALDH1A3-1	-0.0311587	0.0311587	-0.201101	-0.306259	0.654733	0.736254	1.09688	1.09271
A_21_P0003499	lnc-ANKRD50-2	-0.000347614	0.000347614	0.103766	-0.000100613	-1.18926	-0.968125	-1.00714	-1.0738
A_33_P3774867	lnc-AP002478.1-1	-0.168285	0.168285	0.327315	0.226028	0.858131	0.68387	0.744128	0.90747
A_21_P0003757	lnc-ARSJ-1	-0.0131786	0.0131786	0.405748	0.622217	-1.23277	-0.782127	-0.446133	-0.861438
A_21_P0008997	lnc-BANP-4	0.124011	-0.124011	0.227272	0.168455	1.68401	1.85539	2.02334	1.99214
A_21_P0008360	lnc-C14orf166B-3	0.00457883	-0.00457883	0.294408	0.0692465	-1.06296	-0.613608	-0.660775	-0.309309
A_21_P0008611	lnc-C15orf41-1	0.398321	-0.398321	-0.254282	-0.0993972	2.07158	1.80721	2.12019	2.45651
A_21_P0002455	lnc-C1D-3	-0.215984	0.215984	0.467332	-0.137912	0.986448	0.731727	1.0459	0.976786
A_21_P0003074	lnc-C3orf65-2	0.0712998	-0.0712998	0.557943	0.224387	0.788734	0.916025	1.01673	1.31383
A_19_P00322337	lnc-CBLB-4	0.0286782	-0.0286782	0.122773	0.267001	-0.477997	-0.515484	-0.718583	-0.741411
A_21_P0009558	lnc-CCDC68-1	-0.0211401	0.0211401	-0.205845	-0.0897779	-0.727273	-1.05979	-1.34266	-0.876016
A_33_P3362886	lnc-COPZ2-1	-0.020859	0.020859	-0.0247123	0.100442	0.710557	0.690894	0.587936	0.707094
A_21_P0009329	lnc-COPZ2-1	-0.0179338	0.0179338	0.266825	0.207329	0.845487	0.78396	0.9384	1.0783
A_19_P00320162	lnc-DNTTIP2-1	-0.251439	0.251439	-0.175063	-0.322711	2.90712	2.91617	3.15012	3.06713
A_32_P63562	lnc-DNTTIP2-1	0.0314865	-0.0314865	0.151245	0.367144	3.13639	3.30978	3.52651	3.49703
A_21_P0005320	lnc-EPHB4-1	-0.0707037	0.0707037	0.0507548	-0.0650771	0.843967	0.930116	0.59091	0.561472
A_32_P120791	lnc-EYS-2	0.0385888	-0.0385888	-0.244195	-0.174296	0.737885	0.49783	0.533967	0.501824
A_21_P0007548	lnc-FAM113B-5	-0.0947175	0.0947175	0.0860453	0.101774	0.829947	0.75702	0.808452	0.654353
A_21_P0003854	lnc-FAM160A1-1	0.0664635	-0.0664635	-0.263434	-0.0121765	1.18426	1.16583	1.22912	1.25853
A_21_P0003853	lnc-FAM160A1-1	0.137275	-0.137275	-0.00889969	0.167773	1.30666	1.23071	1.4193	1.40403
A_21_P0009580	lnc-FBXO15-3	-0.00962043	0.00962043	-0.0254262	0.171851	-0.721704	-0.637998	-0.576297	-0.80177
A_21_P0009579	lnc-FBXO15-3	-0.0274072	0.0274072	0.0928154	0.0298953	-0.805446	-0.489466	-0.690702	-0.701241
A_21_P0009637	lnc-FBXO15-5	-0.147456	0.147456	0.093472	0.406719	-0.907867	-0.69033	-0.789588	-0.405894
A_21_P0009576	lnc-FBXO15-5	-0.0262353	0.0262353	0.247288	0.405577	-0.549134	-0.565777	-0.312578	-0.769782
A_21_P0009287	lnc-FSCN2-1	0.0115476	-0.0115476	0.0485334	0.239151	0.618728	0.549165	0.81176	0.788763
A_21_P0001539	lnc-GBP5-2	-0.0204904	0.0204904	0.056133	0.0137756	-0.401253	-0.600432	-0.778001	-0.743898
A_21_P0004868	lnc-HIST1H2AI-2	0.00214219	-0.00214219	-0.186023	-0.0358846	0.538867	0.311186	0.776864	0.784672
A_21_P0003185	lnc-IGSF10-1	-0.100343	0.100343	-0.00181651	0.078263	0.633107	0.503125	0.885553	0.622984
A_21_P0005079	lnc-LPA-1	0.103747	-0.103747	-0.195051	-0.324573	-0.632189	-0.651708	-1.2203	-0.928404
A_21_P0005442	lnc-LRRC61-2	0.00690055	-0.00690055	0.57262	0.26584	1.00274	1.13304	1.47185	1.15832
A_21_P0009589	lnc-MBP-2	0.21304	-0.21304	-0.278737	-0.148201	-0.674796	-0.796573	-0.841867	-0.866059
A_21_P0005432	lnc-MKLN1-1	0.124473	-0.124473	0.193911	0.243982	0.669787	0.815811	1.15493	1.04858
A_21_P0006692	lnc-OPN4-1	-0.0255008	0.0255008	0.0710244	0.00919247	0.440185	0.653168	0.709104	0.721555
A_21_P0009686	lnc-OR10H5-2	0.158398	-0.158399	-0.499485	0.260438	3.74243	3.60812	3.26557	3.05412
A_33_P3361267	lnc-PGR-1	0.105739	-0.105739	-0.472052	-0.141798	0.639192	0.954955	0.693952	0.751567
A_21_P0008723	lnc-RASGRP1-4	-0.0410452	0.0410452	0.200016	0.235771	-0.994465	-0.376726	-0.465404	-0.893445
A_33_P3589543	lnc-RASSF7-1	-0.0173185	0.0173185	0.129075	0.372217	1.03936	1.06171	1.20446	1.29803
A_33_P3259938	lnc-RNF208-1	0.0891812	-0.0891812	0.0844772	-0.0455377	0.530021	0.608505	0.556292	1.01396
A_21_P0008911	lnc-RP11-368J21.2.1-1	0.522066	-0.522065	-0.369419	-0.215726	0.899816	1.24525	1.29253	1.19849
A_21_P0008663	lnc-RP11-597K23.2.1-2	0.126049	-0.126049	0.211341	0.100008	-1.44135	-0.815053	-0.923117	-0.804424
A_21_P0000924	lnc-SCCPDH-1	-0.030405	0.030405	-0.144441	0.307979	-0.667557	-0.460835	-0.647941	-0.573606
A_21_P0007073	lnc-SCD-1	-0.167985	0.167985	0.4058	0.307215	0.827265	0.875747	1.24244	1.08455
A_21_P0013161	lnc-SHPRH-2	-0.0573511	0.0573511	0.058042	-0.0521631	-1.22653	-1.26795	-1.0726	-1.15909
A_21_P0013108	lnc-SHPRH-2	-0.052	0.052	0.14404	-0.00178814	-1.16157	-0.891218	-1.03046	-0.989629
A_21_P0005049	lnc-SLC22A16-1	0.801777	-0.801776	-0.658216	0.260046	1.46519	1.90034	1.72124	2.30829
A_21_P0002355	lnc-SLC4A3-3	0.19918	-0.19918	-0.0301445	0.158852	1.43386	1.33414	1.1374	1.07265
A_21_P0002356	lnc-SLC4A3-4	-0.0810621	0.0810621	0.210984	0.292471	2.04525	2.05415	2.19052	2.41174
A_19_P00810009	lnc-SNURF-1	-0.0113757	0.0113757	0.224471	0.272586	0.809461	0.754861	0.630774	0.745419
A_19_P00319540	lnc-SNURF-1	0.232518	-0.232518	0.0391181	-0.00186276	0.644875	0.704771	0.900568	0.725054
A_19_P00319779	lnc-SNURF-1	-0.0263731	0.0263731	0.159002	0.0199206	0.782438	0.724663	0.523694	0.553137
A_33_P3726306	lnc-TMEM144-1	-0.0738483	0.0738483	-0.709857	-0.449226	-1.89615	-3.24976	-1.91885	-1.86097
A_21_P0009751	lnc-ZNF675-1	0.166961	-0.166961	-0.448159	-0.286987	1.50099	1.09313	1.2765	0.870274
A_33_P3279949	LOC100128170	0.274498	-0.274498	0.0686288	-0.280936	-1.18045	-1.68991	-1.59707	-1.36448
A_21_P0000589	LOC100129083	0.143928	-0.143928	-0.118154	-0.188871	0.484556	0.703271	0.311378	0.723067
A_24_P935682	LOC100131541	-0.00321054	0.00321054	-0.214817	-0.44133	-1.33605	-0.868508	-1.1222	-1.22824
A_21_P0000144	LOC100505478	0.0488353	-0.0488353	0.33738	0.550294	1.44484	1.36579	2.18692	2.45763
A_21_P0000773	LOC100505817	0.0169835	-0.0169835	0.665193	0.73421	3.18408	3.19474	3.51699	3.55659
A_21_P0012952	LOC100505841	0.389973	-0.389973	-1.10932	-0.359804	-1.62233	-1.90206	-2.27451	-2.35634
A_21_P0012087	LOC100506797	-0.00599074	0.00599074	0.20777	0.484504	0.99376	0.919371	1.00829	0.900574
A_19_P00316341	LOC100506860	0.00599146	-0.00599146	0.0739803	0.195793	0.846959	0.868387	1.05564	1.03763
A_19_P00316340	LOC100506860	-0.0201325	0.0201325	0.0184288	0.172089	0.832047	0.732547	0.923033	0.925368
A_19_P00315647	LOC100507165	0.0251613	-0.0251613	0.0371776	-0.0572786	-0.908937	-0.881437	-0.848422	-0.764719
A_19_P00812924	LOC100507165	0.126877	-0.126877	-0.17999	-0.232229	-1.10967	-1.03596	-0.832494	-1.04591
A_21_P0005963	LOC100507420	-0.0118184	0.0118184	-0.265901	-0.254049	-0.68202	-0.53467	-0.877018	-0.825736
A_19_P00322332	LOC101059954	-0.197029	0.197029	0.661794	0.642387	2.57559	2.64948	2.97775	3.07569
A_19_P00322333	LOC101059954	-0.371095	0.371095	0.918934	1.05116	2.74061	2.73629	3.42443	3.28011
A_19_P00317953	LOC101059954	-0.131284	0.131284	1.09917	1.11574	2.95466	2.87037	3.4538	3.42037
A_33_P3408837	LOC101927479	0.0963683	-0.0963683	0.497227	-0.0455766	1.45063	1.30974	1.37459	1.26105
A_21_P0006521	LOC101928092	0.0117893	-0.0117893	-0.0208159	-0.0280747	0.464075	0.384004	0.855921	1.03062
A_21_P0014466	LOC101928152	-0.0568712	0.0568712	0.570918	0.569815	1.02817	1.25798	1.92853	1.84767
A_21_P0013087	LOC101928307	-0.0337994	0.0337994	-0.120934	-0.0806773	-1.21081	-0.794019	-1.63853	-0.788321
A_21_P0013086	LOC101928307	-0.0527794	0.0527794	-0.260629	-0.195472	-0.942153	-0.816185	-0.836354	-0.707452
A_21_P0009114	LOC101928659	-0.0585251	0.0585251	0.0809951	0.00231838	0.628248	0.697588	0.681471	0.697801
A_21_P0009810	LOC101929125	-0.22997	0.22997	0.0961089	0.264625	-0.37165	-0.789089	-0.879857	-0.748766
A_21_P0004807	LOC101929484	-0.127729	0.127729	-0.137027	-0.199994	-0.823934	-1.56434	-1.4727	-1.06616
A_21_P0013522	LOC101929709	0.111831	-0.111831	0.249508	-0.057791	-0.429669	-0.742291	-1.08227	-0.531503
A_19_P00315627	LOC101930053	-0.432639	0.432639	0.18588	0.332245	-0.468767	-1.32771	-1.46774	-1.40274
A_21_P0008404	LOC102723354	0.101134	-0.101134	0.240282	0.174293	0.586304	0.604418	0.814013	0.901409
A_33_P3797820	LOC102723652	0.0308337	-0.0308337	-0.0803242	-0.0512114	-0.692856	-0.52931	-0.780041	-0.803982
A_19_P00315502	LOC102723721	0.037559	-0.037559	-0.235631	-0.23036	1.02372	1.03968	0.844135	0.778528
A_21_P0010670	LOC102723761	0.0731201	-0.0731201	0.115645	0.489092	-0.717315	-1.05169	-0.766445	-0.35384
A_21_P0002682	LOC102724081	0.183183	-0.183182	-0.819105	-0.651442	0.898141	0.572909	1.19623	1.37116
A_21_P0004912	LOC102724422	0.033669	-0.033669	0.114676	0.274667	1.25978	1.63106	1.09057	1.15064
A_32_P223173	LOC102725053	0.0548763	-0.0548763	-0.0609217	-0.181546	0.9418	0.74731	1.07253	1.10632
A_21_P0000691	LOC115110	-0.0296395	0.0296395	0.146516	-0.0663545	0.802492	0.762001	1.00388	1.09248
A_33_P3395028	LOC152225	0.111877	-0.111877	0.168934	0.130452	0.551634	0.518805	0.911918	0.941446
A_33_P3336587	LOC283710	0.036222	-0.036222	0.11327	0.249577	0.560638	0.908103	1.16539	1.45287
A_21_P0011933	LOC442028	-0.021395	0.021395	0.00477385	-0.246671	0.516997	0.771243	0.665597	0.283189
A_33_P3782529	LOC553103	0.619914	-0.619914	0.528822	0.706441	1.89249	1.69478	1.88067	1.89821
A_33_P3482534	LOC613266	0.186835	-0.186835	0.522958	-0.298759	-0.946849	-0.689815	-1.02445	-0.858633
A_21_P0014377	LOC728485	0.0445919	-0.0445919	-0.0351343	0.290354	0.548296	0.702675	0.887297	0.965925
A_33_P3414107	LOC729040	0.175696	-0.175696	0.216333	0.139694	-0.808789	-0.694083	-0.390497	-0.47741
A_19_P00802814	LOC729296	0.137624	-0.137624	0.108228	0.212436	-1.28074	-0.931317	-0.930862	-0.521574
A_33_P3334260	LOC729987	0.114051	-0.114051	-0.107042	-0.201085	-0.791549	-0.882983	-0.743009	-0.391497
A_32_P88310	LOC730183	0.066205	-0.066205	0.150743	0.12196	0.579699	0.602354	0.782434	0.858079
A_21_P0014084	LOC93463	0.0963931	-0.0963931	0.179695	0.208163	1.7343	2.29913	2.01787	0.679843
A_24_P88763	LOXL3	-0.133109	0.133109	-0.202295	-0.153321	1.04585	1.28831	1.41807	1.32963
A_23_P101829	LPAR2	-0.0420783	0.0420783	0.463209	0.0631697	0.995664	1.01498	1.21687	1.21658
A_33_P3251582	LRRC16A	-0.13255	0.13255	-0.0790391	-0.115906	0.751858	0.717126	0.927105	0.522427
A_23_P142389	LSR	0.0692923	-0.0692923	0.284184	0.0344346	1.46111	1.49739	1.56035	1.41803
A_23_P43810	LTBP1	-0.179495	0.179495	-0.023838	0.0306802	-0.583222	-0.59659	-0.45576	-0.830101
A_24_P397294	LTC4S	-0.501131	0.501131	0.260098	-0.294073	1.52606	1.2734	1.64952	1.77579
A_21_P0014226	LURAP1L-AS1	-0.0358901	0.0358901	0.0121689	0.0829825	0.602985	0.652527	0.712404	0.982702
A_23_P254831	MAGEB2	-0.0767417	0.0767417	0.0160904	0.0749392	0.823214	0.802976	1.37538	1.39545
A_33_P3231858	MAP3K14-AS1	-0.189539	0.189539	0.0657969	-0.0416346	0.810318	0.980552	0.925887	1.07493
A_33_P3375576	MAP7	0.239262	-0.239262	0.166108	0.406943	2.2041	2.28123	2.44611	2.36257
A_24_P406132	MAPK13	-0.0827093	0.0827093	0.0133948	-0.0983515	0.745614	0.687457	0.766571	0.71437
A_23_P145376	MAPK13	-0.0967121	0.0967121	0.126287	0.0538998	0.849814	0.859048	0.793533	0.609146
A_24_P106363	MARVELD2	0.0777812	-0.0777812	0.0860262	0.292716	1.31355	1.41126	1.26748	1.28569
A_23_P401675	MARVELD2	0.0419183	-0.0419183	-0.0819588	-0.0986323	1.02329	1.03772	1.34084	1.22263
A_33_P3246418	MDFI	-0.151954	0.151954	0.147002	0.0483491	3.47782	3.3978	3.49855	3.53284
A_33_P3460460	MGC20647	-0.0973578	0.0973578	0.393316	0.440008	1.11433	1.205	1.32281	1.34003
A_24_P912048	MGC50722	0.195983	-0.195983	1.10771	0.551345	2.97586	2.53086	3.48638	3.29017
A_33_P3229107	MIR205HG	0.175986	-0.175986	0.0823226	1.05485	6.29881	6.252	6.89672	7.0249
A_23_P390068	MISP	-0.0433967	0.0433967	1.2088	1.22407	3.82412	3.86392	4.58516	4.52548
A_33_P3338733	MITF	-0.0443935	0.0443935	-0.166772	-0.129456	0.618901	0.729322	1.02323	1.0186
A_23_P1691	MMP1	0.0179086	-0.0179081	0.420997	0.799203	1.46228	1.47004	2.1288	2.23735
A_32_P185317	MNX1-AS1	0.136485	-0.136485	-0.0811665	-0.0935452	0.583787	0.497675	1.16887	0.787327
A_23_P31064	MOXD1	0.0676651	-0.0676651	0.127841	0.122725	0.49638	0.569348	0.802181	0.729479
A_33_P3247858	MPP1	0.27501	-0.27501	-0.157993	-0.340453	-0.856015	-0.740978	-1.24508	-1.36856
A_33_P3404480	MPP4	0.0709128	-0.0709128	0.0845575	0.103314	-1.91764	-1.95639	-1.33632	-1.07452
A_23_P131263	MPP4	0.20289	-0.20289	0.110747	0.130886	-1.11144	-1.78538	-1.6981	-1.71539
A_33_P3215948	MPZL2	-0.204607	0.204608	-0.870368	-0.715736	0.724663	1.21403	2.41093	2.51131
A_23_P150379	MPZL2	0.218222	-0.218222	0.148239	0.206117	1.95563	1.72666	1.29497	1.74002
A_24_P270033	MPZL3	-0.0417843	0.0417843	-0.0112085	-0.0889983	0.640086	0.586465	0.807997	0.84041
A_33_P3215933	MPZL3	0.31365	-0.31365	0.522023	0.116205	1.1741	0.995041	1.09638	0.785353
A_23_P357207	MRAP2	-0.0748172	0.0748172	-0.185297	-0.266525	-0.729049	-1.16598	-0.49489	-0.92577
A_33_P3307113	MSMP	0.266369	-0.266369	0.373556	0.205079	0.901074	0.719633	0.99852	0.907247
A_23_P256312	MST1R	-0.120082	0.120082	0.207837	0.236337	1.21943	1.12804	1.51666	1.46545
A_23_P15174	MT1F	0.0882621	-0.0882621	0.071095	0.263871	1.06875	0.962051	1.2052	1.08843
A_23_P31073	MYB	0.0111613	-0.0111613	-0.0486584	-0.0973926	0.813216	0.843241	0.788018	0.880332
A_24_P70183	MYH11	-0.0673575	0.0673575	0.119609	0.435712	-0.795147	-0.346318	-1.3605	-1.18841
A_33_P3306078	MYH16	-0.0523543	0.0523543	0.138834	-0.0502429	1.04536	1.08597	0.936823	1.0003
A_33_P3341424	MYO10	-0.0267231	0.0267231	0.0312889	-0.196821	-0.386901	-0.539976	-0.927066	-0.670661
A_23_P389102	MYO1D	0.0374253	-0.0374253	0.239082	0.42431	1.68268	1.53572	2.03068	1.98042
A_24_P119609	MYO1D	0.239926	-0.239926	0.431672	0.303824	2.01031	1.95072	1.2512	1.41339
A_23_P140434	MYO5C	-0.0422943	0.0422943	0.087281	0.304678	1.06897	1.22984	1.3145	1.40813
A_23_P98786	MYO7A	-0.0484457	0.0484457	-0.143198	-0.0340753	0.801819	0.77378	0.591729	0.578117
A_33_P3423874	MYZAP	-0.161358	0.161358	0.159013	0.0235982	0.488047	0.635128	0.801606	0.83003
A_33_P3364869	NAMPT	0.0251455	-0.0251455	-0.0119739	0.0599298	0.741094	0.696286	0.85425	0.898135
A_32_P117170	NAPEPLD	0.0323815	-0.0323815	-0.233294	-0.260025	-0.7912	-0.764171	-0.673214	-0.604991
A_33_P3405068	NAV1	-0.0247059	0.0247059	0.242735	0.21242	-0.605977	-0.547732	-0.688835	-0.668523
A_23_P138194	NCF2	-0.00245118	0.00245118	1.07211	1.08075	1.74121	1.88919	2.69891	2.71743
A_33_P3391005	NEDD4L	-0.0849109	0.0849109	0.344672	0.398108	1.17972	1.05542	0.866562	0.833847
A_23_P337270	NEK10	0.11112	-0.11112	0.483323	-0.100695	-1.81033	-0.919837	-1.62851	-0.874121
A_23_P102364	NGEF	0.0118279	-0.0118279	0.0952473	0.165603	0.9098	1.05363	1.43787	1.32881
A_33_P3415052	NIPAL4	-0.0283136	0.0283136	0.00446653	0.176649	-0.708281	-0.633867	-0.602874	-0.537593
A_33_P3391796	NOG	0.000250339	-0.000250339	-0.111334	0.00267363	0.973206	1.32492	1.38041	1.40986
A_23_P47148	NOX4	0.0704336	-0.0704336	0.157258	0.16644	-1.04294	-1.24873	-0.966502	-1.18738
A_23_P254353	NOXA1	-0.0789137	0.0789137	0.118373	0.0481968	0.590768	0.609192	0.69376	0.759681
A_33_P3260317	NR6A1	-0.07001	0.07001	-0.0540149	-0.0354345	0.732337	0.624162	0.478177	0.565789
A_23_P116264	NRGN	-0.0392122	0.0392122	0.053823	0.0609388	-0.423062	-0.384688	-0.713003	-0.956251
A_23_P47682	NRIP3	-0.00992346	0.00992346	-0.280214	-0.319755	-0.866284	-0.751687	-0.891385	-0.920998
A_33_P3244956	NRIP3	-0.000730038	0.000730038	-0.179271	-0.246802	-0.86456	-0.805024	-0.752042	-1.05269
A_33_P3338631	NRL	-0.112926	0.112926	-0.0549479	0.279239	0.895696	0.880337	0.737849	0.796978
A_33_P3242863	NT5M	0.108356	-0.108356	0.0515485	0.12715	0.548442	0.651732	0.662403	0.863411
A_23_P414978	NUDT14	-0.0872846	0.0872846	0.285413	0.280638	0.635178	0.697186	0.81253	0.800465
A_33_P3363245	NXPH4	3.43323e-05	-3.43323e-05	-0.259952	-0.075757	0.53513	0.418381	0.57983	0.641057
A_33_P3323928	OLMALINC	-0.0837467	0.0837467	0.133288	0.295228	0.842544	0.836127	1.06544	1.17959
A_23_P345564	OPRL1	-0.0305636	0.0305636	-0.165742	-0.17938	0.830057	0.566585	0.580771	0.526998
A_23_P123172	OR2A9P	0.0225649	-0.0225649	0.0969906	0.0209889	-0.774859	-0.745573	-0.634931	-0.78439
A_24_P349274	OR4X2	-0.15593	0.15593	-0.564473	0.295725	-1.01665	-1.14627	-0.841042	-1.43344
A_32_P154830	OSTM1	0.00366092	-0.00366092	-0.0550396	0.0215943	-0.861739	-0.525248	-0.861372	-0.702859
A_33_P3417150	P2RY1	0.0399652	-0.0399652	0.196412	0.184556	-0.888724	-0.603942	-0.982639	-0.409342
A_23_P69179	P3H2	-0.00912404	0.00912404	0.106339	0.00593972	0.92717	0.933913	1.15424	1.2773
A_33_P3358208	PADI1	-0.0668921	0.0668921	0.456574	0.936543	3.43619	3.36265	4.46405	4.55643
A_32_P205637	PARD6B	0.176959	-0.176959	-0.0938466	-0.239084	0.592171	0.535363	1.10584	1.109
A_33_P3350094	PATL2	0.0732393	-0.0732388	-0.24942	0.781905	0.987807	1.13166	1.31548	1.29878
A_24_P709377	PAX8-AS1	0.0262322	-0.0262318	1.24198	0.604239	2.8999	2.70249	3.24899	3.54965
A_32_P142440	PCSK9	-0.0741897	0.0741897	0.56805	0.581538	1.48481	1.48802	2.48659	2.35232
A_33_P3331856	PDE1C	0.24609	-0.246091	0.918382	0.0524077	1.54518	1.53982	1.60155	1.09781
A_33_P3378514	PDE5A	-0.00197887	0.00197887	0.108426	0.0336542	0.596955	0.562265	1.02455	0.996722
A_24_P339944	PDGFB	-0.00712848	0.00712848	0.8249	0.671975	1.33143	1.45163	1.78529	2.04623
A_23_P82503	PEG10	0.0122662	-0.0122662	-0.0343385	0.0318069	-0.70327	-0.656076	-0.656375	-0.600781
A_32_P52018	PHACTR1	0.122872	-0.122872	-0.191497	-0.14243	-0.915178	-0.567389	-0.837488	-1.30549
A_33_P3333627	PHACTR1	-0.0238864	0.0238864	-0.286052	-0.448238	-2.01113	-1.07078	-1.63955	-1.83083
A_24_P943566	PHACTR1	0.234277	-0.234277	0.0564339	-0.081784	-0.6207	-0.823753	-0.824261	-0.88485
A_23_P114084	PHEX	-0.0094986	0.0094986	0.0549235	0.107849	-0.730109	-0.727411	-0.644282	-0.728471
A_33_P3304170	PIK3CG	0.0884457	-0.0884457	-0.26712	-0.419117	-0.839357	-0.82376	-0.824817	-0.81646
A_23_P23194	PINK1	-0.0386348	0.0386348	0.029748	-0.0317368	0.547627	0.623358	0.703929	0.679889
A_23_P31765	PKIA	0.0209894	-0.0209894	-0.224371	-0.169127	-0.869017	-0.687904	-0.841616	-0.798557
A_33_P3405728	PKP2	0.0990038	-0.0990038	0.0222263	0.0861349	1.31425	1.28247	1.56996	1.50895
A_33_P3317628	PKP3	0.00272846	-0.00272846	0.20548	0.193074	2.09227	2.05683	2.1681	2.25028
A_23_P148609	PLAC1	0.0256889	-0.0256889	-0.00787568	0.190957	-1.27964	-1.06922	-0.862683	-0.872441
A_23_P24104	PLAU	-0.00191689	0.00191689	0.417725	0.403549	1.25029	1.25575	1.54379	1.52406
A_33_P3306146	PLAU	-0.0558066	0.0558066	0.396005	0.349926	1.52269	1.44156	1.65599	1.57672
A_23_P6099	PLCB1	0.0554848	-0.0554848	0.000763416	-0.124604	-0.616428	-0.587666	-0.842474	-0.699788
A_33_P3353502	PLCB4	-0.0860257	0.0860257	-0.221271	0.537243	1.55042	1.99198	1.1449	1.39608
A_23_P351757	PLCD3	0.00829148	-0.00829148	0.0583971	-0.267904	0.452678	0.400057	0.691677	0.647383
A_23_P321223	PMCH	-0.118555	0.118555	-0.157452	0.205748	-1.22674	-2.47553	-1.08416	-2.7261
A_23_P106906	PPL	0.051156	-0.051156	0.459791	0.460348	2.10033	2.29088	2.92417	2.83435
A_33_P3407780	PPM1F	-0.013731	0.013731	0.147699	0.182474	-0.763109	-0.67879	-0.599956	-0.585983
A_32_P38623	PPP1R9A	0.089561	-0.089561	0.00140953	0.0649791	-0.675716	-0.629096	-0.50377	-0.468844
A_23_P413641	PREX1	0.011457	-0.011457	-0.0399895	-0.171745	-0.735389	-0.74988	-0.720673	-0.703371
A_23_P408285	PRICKLE1	0.0355415	-0.0355415	0.28681	0.101828	1.05581	0.873363	1.10935	1.10754
A_33_P3379922	PROC	0.184414	-0.184414	1.02647	0.294098	2.33685	2.3393	2.30075	2.42843
A_23_P116512	PRR5L	0.0664415	-0.0664415	0.308311	-0.0773163	-0.786643	-0.853302	-0.68181	-0.453393
A_23_P67355	PRRG2	0.138823	-0.138823	0.0876939	-0.0267322	1.5539	0.997792	1.84877	1.69453
A_23_P340131	PRSS16	-0.0138009	0.0138009	-0.456892	-0.0842745	1.92722	1.92467	2.00314	2.16556
A_33_P3329088	PRSS8	0.0203166	-0.0203171	0.488769	1.06373	2.52492	1.63462	1.97013	1.58997
A_23_P68121	PSD4	-0.0732927	0.0732927	0.309478	-0.342476	0.944376	1.43288	1.46924	1.56947
A_24_P870620	PTN	0.109673	-0.109673	-0.441465	-0.640928	2.74463	2.8342	2.53456	2.56832
A_24_P372562	PTPMT1	0.0249128	-0.0249128	-0.032723	0.0354261	0.621165	0.69784	0.66606	0.628964
A_23_P162486	PTPN6	0.0257754	-0.0257754	0.328788	0.0458779	0.902737	0.948647	0.810469	0.749244
A_23_P101642	PTPRH	-0.022325	0.022325	0.334706	0.38435	0.634206	0.733818	1.1135	1.07224
A_33_P3271930	PYCR1	-0.00708914	0.00708914	-0.189844	0.0915999	0.671112	0.650568	0.770081	0.645819
A_23_P81760	QKI	-0.0313928	0.0313928	0.252327	0.25674	-0.311104	-0.703899	-0.646446	-0.665488
A_33_P3232011	RAB17	0.0556774	-0.0556774	0.0746775	0.705373	5.26752	5.20716	5.59073	5.6751
A_33_P3221788	RAB22A	0.189998	-0.189998	-0.132471	-0.136809	-0.818148	-0.853854	-0.61114	-0.499041
A_21_P0009481	RAB27B	0.0751357	-0.0751357	-0.346007	-0.546129	-1.47145	-1.26951	-0.778768	-1.00942
A_24_P236799	RAB31	-0.00824976	0.00824976	0.0880289	0.104345	-0.842744	-0.753518	-0.509978	-0.56818
A_23_P390148	RALGPS1	0.046464	-0.046464	0.349743	0.0195742	1.02534	0.76109	1.43765	1.18112
A_33_P3303121	RAP2B	0.125038	-0.125038	-0.200651	-0.0397217	-0.751727	-0.572433	-0.712569	-1.17289
A_23_P14105	RCBTB2	-0.047286	0.047286	0.0273881	0.081161	-1.11566	-0.719633	-0.489238	-0.785044
A_23_P141447	RDM1	0.0146651	-0.0146651	0.117903	0.0506587	0.535345	0.567858	0.711385	0.72492
A_23_P83028	RECK	0.0361643	-0.0361643	0.000845432	0.106023	-0.705079	-0.887311	-0.611783	-0.668506
A_33_P3356392	RGL3	0.0165303	-0.0165303	-0.329322	-0.0931127	0.72343	0.775347	0.719089	0.682518
A_33_P3293213	RGL3	-0.0779924	0.0779924	0.0268245	0.165627	0.881714	0.882364	0.997835	1.0588
A_23_P1523	RHOD	0.0321331	-0.0321331	-0.128228	-0.181263	1.22569	1.32566	1.51694	1.21945
A_24_P104119	RHOF	-0.0262213	0.0262213	0.193565	-0.0531964	0.776335	0.817087	0.746095	0.805979
A_33_P3407895	RINL	0.019635	-0.019635	0.471543	0.664743	1.19605	1.20534	1.86747	1.80557
A_24_P125871	RIPK4	-0.0242705	0.0242705	0.107077	0.253006	0.682554	0.705548	1.05081	1.05638
A_23_P60210	RLN1	-0.257997	0.257997	-0.0360925	0.292267	1.55036	1.31255	1.36585	1.69097
A_23_P216455	RLN2	0.0807169	-0.0807169	-0.0941589	-0.116629	0.734231	0.823084	0.707049	0.76566
A_23_P132175	RTN4R	-0.00131607	0.00131607	-0.0193596	0.0975218	1.71003	1.78977	1.70484	1.69093
A_24_P65941	RUNX1-IT1	0.0346298	-0.0346298	-0.0618396	-0.0582542	0.603119	0.664771	0.452135	0.582362
A_32_P161762	RUNX2	0.0264192	-0.0264192	0.0674901	0.383347	0.954768	0.951541	1.04844	0.997774
A_23_P124619	S100A14	0.636446	-0.636446	0.126852	-0.333406	1.98876	0.943291	2.57717	2.364
A_23_P58266	S100P	-0.148632	0.148632	0.142387	0.298337	1.40716	1.65092	2.61191	2.59062
A_33_P3281283	S1PR3	0.0683546	-0.0683546	-0.107072	0.0618525	-0.765651	-0.534912	-0.774838	-0.525959
A_23_P93524	SAMD3	0.857923	-0.857923	-0.716918	-0.137628	3.09387	3.12981	3.63018	3.66946
A_24_P602871	SAMD5	0.187962	-0.187962	0.174855	0.0360899	0.90132	0.721545	1.20827	1.0991
A_33_P3264846	SAMD9L	0.00656939	-0.00656939	-0.019268	-0.202785	-1.7493	-1.22101	-0.973118	-0.805227
A_23_P145874	SAMD9L	0.0542917	-0.0542917	0.038528	-0.00379086	-1.196	-1.11473	-0.963341	-1.0579
A_33_P3209279	SASH1	-0.0254166	0.0254166	-0.0408947	0.122825	-0.452066	-0.635736	-0.844992	-0.674449
A_33_P3366336	SBK1	0.246778	-0.246778	-0.696144	0.276868	1.16726	1.23231	1.05504	0.794864
A_23_P62081	SCG5	0.0444388	-0.0444388	0.0620608	0.118699	-2.10776	-2.06704	-1.80057	-1.47389
A_23_P128323	SCNN1A	-0.356128	0.356128	0.0668857	0.689631	1.34052	1.114	1.80611	1.96946
A_32_P29118	SEMA3D	0.132761	-0.132761	0.0154762	0.0757632	-1.24372	-1.5793	-1.26088	-1.22029
A_23_P106389	SEMA7A	0.0197325	-0.0197325	0.218173	0.37451	2.66886	2.73819	2.58741	2.51284
A_24_P145629	SERINC2	-0.0241795	0.0241795	-0.17503	0.125537	0.972053	0.740575	0.511663	0.458081
A_23_P128759	SERPINA10	0.0215464	-0.0215464	0.149025	0.300045	1.00626	1.30628	1.78443	2.70392
A_23_P141802	SERPINB7	0.0543146	-0.0543141	-0.963278	-0.926729	0.92396	1.73745	1.65457	1.50136
A_23_P4551	SETBP1	-0.00168037	0.00168037	-0.254113	-0.354762	-1.25153	-1.45276	-1.13482	-1.68918
A_33_P3389286	SFN	0.00433064	-0.00433064	0.00518179	0.0661831	0.686705	0.693447	0.578782	0.662047
A_33_P3254320	SH2D3A	0.0474539	-0.0474539	0.352435	0.432751	3.14118	3.18482	3.56242	3.52961
A_21_P0000846	SH3PXD2A-AS1	0.184906	-0.184906	0.871528	0.456915	1.16064	1.35761	1.5959	1.61073
A_33_P3397161	SHANK2-AS3	-0.049077	0.049077	0.0334926	-0.0229836	1.30992	1.24914	1.2558	1.37181
A_32_P96719	SHCBP1	-0.0250831	0.0250831	-0.045989	-0.0503736	-0.886495	-0.958601	-0.991524	-0.992698
A_23_P84344	SIGIRR	-0.0175719	0.0175719	0.134986	0.173972	-0.532435	-0.553159	-0.531557	-0.603016
A_23_P210708	SIRPA	0.060771	-0.060771	0.114836	-0.0857277	-1.05701	-0.97709	-0.655614	-0.542037
A_33_P3373273	SLC15A1	-0.213969	0.213968	-0.337632	-0.192654	0.934767	1.16175	1.12253	0.934203
A_23_P156180	SLC22A4	-0.161515	0.161515	0.0398152	0.145725	-0.520524	-0.370221	-0.456881	-0.827025
A_33_P3277447	SLC26A2	0.0515075	-0.0515075	-0.300742	-0.324646	-0.755592	-0.781362	-1.17245	-0.998748
A_33_P3694746	SLC2A1-AS1	0.0430493	-0.0430498	0.091711	0.262585	1.45696	0.820989	0.916385	0.875741
A_23_P217208	SLC35A2	-0.00142694	0.00142694	0.0881598	0.022619	-0.593374	-0.599086	-0.557622	-1.08865
A_33_P3250953	SLC35B4	0.0174136	-0.0174136	-0.0798159	0.175307	-0.609599	-0.552252	-0.646495	-0.459007
A_24_P217234	SLC3A1	-0.0203962	0.0203962	0.163752	0.672991	-0.921054	-0.490741	-1.0524	-1.60753
A_23_P39647	SLC4A3	-0.0924695	0.0924695	0.0524728	-0.0100582	1.11161	1.0531	0.937054	0.818774
A_33_P3402615	SLC6A9	-0.0573745	0.0573745	0.087625	-0.0580487	0.834726	0.73683	0.841243	0.791884
A_24_P335620	SLC7A5	-0.0439682	0.0439682	0.0232234	0.0656261	0.506926	0.455388	0.78626	0.722474
A_23_P22625	SLC9A6	0.0239873	-0.0239873	-0.281186	-0.167393	-0.895984	-0.726283	-0.546831	-0.642593
A_33_P3364089	SLCO1B3	-0.0247016	0.0247016	0.267398	0.239226	0.754574	0.804646	1.05512	1.06022
A_23_P163567	SMPD3	0.0813851	-0.0813851	0.132377	-0.0602155	-0.509839	-0.860752	-0.442509	-0.474064
A_23_P160881	SMPDL3B	0.465632	-0.465632	0.0295725	0.112816	1.05472	1.19636	1.52633	1.19885
A_24_P407259	SOX21	0.0241523	-0.0241523	0.264649	0.453717	1.12684	1.1994	1.13747	1.42749
A_23_P146066	SPAG1	0.0557637	-0.0557637	-0.48047	-0.119372	0.596069	0.640037	0.522216	0.400105
A_33_P3222069	SPHK1	-0.0214634	0.0214634	-0.0959201	-0.0370274	-0.505037	-0.621464	-0.804932	-0.702404
A_23_P49060	SPINT1	-0.0222898	0.0222898	0.476631	0.26443	2.26819	2.34204	2.6212	2.57133
A_23_P27795	SPINT2	0.0450869	-0.0450869	0.140561	0.305305	1.3763	1.36546	1.57999	1.67022
A_24_P8371	SPNS2	-0.244657	0.244657	-0.00321794	-0.0518963	1.07088	1.05977	1.37835	1.28158
A_23_P431388	SPOCD1	-0.00511408	0.00511408	-0.0847998	-0.0761304	-1.13345	-1.18372	-1.04684	-1.0775
A_33_P3271156	SPOCK3	0.0956297	-0.0956297	-0.224442	-0.151548	-0.956886	-0.899549	-0.637314	-0.561565
A_21_P0000154	SPOCK3	0.207806	-0.207806	-0.367618	-0.187159	-0.799918	-0.876332	-1.055	-0.898507
A_23_P136978	SRPX2	-0.101753	0.101753	0.0632694	0.102488	-1.46462	-1.56316	-1.00979	-1.24857
A_24_P48177	ST3GAL2	0.0586877	-0.0586877	0.042944	0.119353	-0.73534	-0.722676	-0.59603	-0.605979
A_23_P31453	STEAP1	0.0424356	-0.0424356	-0.662023	-0.663163	-1.1348	-1.21522	-1.77902	-1.51477
A_24_P406334	STEAP1	0.0510898	-0.0510898	-0.564892	-0.570185	-1.2284	-1.25556	-1.44328	-1.53069
A_21_P0000044	STEAP1B	0.0136881	-0.0136881	-0.6342	-0.60677	-1.21022	-1.18782	-1.4805	-1.55598
A_33_P3371650	STK17B	0.0242116	-0.0242116	0.180524	0.232146	-1.49856	-1.22799	-0.964157	-0.696644
A_21_P0014256	STK32C	0.00743294	-0.00743294	-0.0366969	-0.0120363	0.731948	0.725506	0.756186	0.768557
A_33_P3632866	STKLD1	0.137642	-0.137642	-0.339921	-0.251904	0.559644	0.618473	0.44752	0.243124
A_23_P101796	SYDE1	0.0462747	-0.0462747	0.0855904	0.114008	-1.14552	-0.994334	-1.1655	-1.12246
A_23_P500861	SYNE1	-0.0226669	0.0226669	-0.208551	-0.192328	-0.808236	-0.790769	-0.809485	-0.985043
A_33_P3397658	SYNPO	0.0842423	-0.0842423	0.36511	0.411997	-1.51286	-0.661984	-0.781504	-0.914359
A_33_P3307490	SYNRG	0.0572119	-0.0572119	0.0713611	0.23028	0.985456	1.85127	1.58558	0.840573
A_23_P36795	SYT1	-0.0870819	0.0870819	0.431125	0.192933	-1.56097	-0.776046	-1.07344	-0.620746
A_24_P248240	SYT11	-0.127738	0.127738	-0.153471	-0.0407114	-1.53154	-1.40527	-1.65333	-1.19227
A_33_P3266744	SYTL1	-0.0308795	0.0308795	0.193786	0.15994	1.56797	1.49794	1.8135	1.84827
A_33_P3235321	SYTL1	-0.17958	0.17958	0.0839195	0.638136	1.99748	1.90846	2.32963	2.18028
A_33_P3392807	TAF1B	0.0228472	-0.0228472	-0.0589685	0.216137	-0.749152	-0.879283	-1.0936	-1.12165
A_24_P896205	TBX2-AS1	-0.073554	0.073554	0.123599	0.0766954	0.647995	0.671931	0.637392	0.651732
A_21_P0009343	TBX2-AS1	0.00517225	-0.00517225	0.0538893	0.0461698	0.672947	0.685483	0.63508	0.61798
A_33_P3250671	TCF7	-0.0610409	0.0610409	0.273335	0.259697	0.716347	0.668487	0.836113	0.738277
A_32_P194072	TECPR1	-0.0312462	0.0312462	0.0301719	0.0693169	-0.659443	-0.65815	-0.566114	-0.573747
A_24_P299474	TENM2	0.0593421	-0.0593421	0.0671189	0.0292737	2.25967	2.39106	2.71511	2.68413
A_33_P3245218	TENM2	0.251047	-0.251047	-1.70808	-1.54495	1.92989	1.60031	2.50158	1.77841
A_23_P110851	TERT	-0.0580561	0.0580561	0.0861251	0.141474	0.955287	1.07718	1.36894	1.25859
A_23_P375165	TEX19	0.0310416	-0.0310416	0.108328	0.274697	1.31692	1.97127	2.21243	1.1273
A_23_P156327	TGFBI	0.0150204	-0.0150204	-0.00245142	0.118563	-1.29574	-1.24593	-0.933311	-0.917933
A_21_P0014721	THEGL	0.287725	-0.287725	0.0994286	0.419708	-0.87503	-1.02049	-0.972735	-1.15045
A_33_P3336113	TIGD3	0.0110331	-0.0110331	0.00156021	0.115768	0.793956	0.984878	0.814512	0.56836
A_23_P29922	TLR3	0.0581229	-0.0581229	-0.112161	0.134242	-1.00263	-0.766211	-0.670975	-0.828068
A_24_P305933	TMCC3	0.0192049	-0.0192049	-0.084182	-0.200176	-0.571936	-0.696311	-0.794586	-0.707685
A_23_P125383	TMEFF2	-0.0375295	0.0375295	-0.352677	-0.270565	-1.0721	-1.03354	-1.20588	-1.19141
A_23_P42909	TMEM139	-0.131862	0.131862	0.430033	0.74353	1.94451	1.68899	2.3326	2.53533
A_23_P369899	TMEM158	0.0160093	-0.0160093	-0.193895	-0.132963	-0.885849	-0.872171	-0.810576	-0.732979
A_33_P3336878	TMEM180	-0.0161531	0.0161531	0.122838	0.240968	0.739329	0.960027	0.849299	0.74248
A_24_P941831	TMEM237	-0.0231276	0.0231276	0.0149302	-0.0257444	-0.765649	-0.794494	-0.638464	-0.666763
A_33_P3344831	TMEM45A	0.0220056	-0.0220056	0.161506	0.291868	-0.682623	-0.801505	-0.349387	-0.370129
A_33_P3240843	TMEM71	-0.0233047	0.0233047	-0.042875	-0.295334	-0.634898	-0.741057	-0.790596	-0.976956
A_23_P321354	TMEM71	0.0339351	-0.0339351	-0.254723	-0.296787	-1.17128	-0.863107	-0.660282	-0.649098
A_23_P30666	TNFRSF21	0.0959048	-0.0959048	-0.0244069	-0.187584	0.525834	0.427634	1.03914	0.939985
A_33_P3397763	TNFSF9	0.0709724	-0.0709724	0.162622	0.283717	1.1	1.04747	1.3629	1.30792
A_23_P207850	TNS4	0.567637	-0.567637	-0.640639	-0.239475	5.32082	5.31307	6.73971	6.64798
A_23_P31143	TPD52L1	-0.0735455	0.0735455	0.785472	0.177551	2.74713	2.76643	3.65843	3.89153
A_33_P3317321	TPMT	0.0610194	-0.0610194	-0.189812	-0.219229	-0.664704	-0.643664	-0.780323	-0.833719
A_24_P68079	TRANK1	0.0920222	-0.0920222	-0.0652521	0.207568	-0.72618	-0.778499	-0.301448	-0.571754
A_24_P172481	TRIM22	-0.0244832	0.0244832	-0.0273304	0.254488	-0.934855	-0.994805	-0.470416	-0.462711
A_33_P3235053	TRIM47	-0.000766277	0.000766277	0.01264	0.0293679	0.871327	0.824751	1.11314	1.04245
A_23_P160167	TSPAN1	-0.126318	0.126318	0.516465	0.573544	1.51366	1.58735	2.45998	2.4436
A_33_P3349145	TTLL1	-0.00425577	0.00425577	-0.00041008	0.00298786	-0.87032	-1.10185	-0.543473	-0.447454
A_33_P3385957	TTLL1	-0.0600214	0.0600214	-0.0543218	-0.0211248	-0.919605	-0.969826	-0.494217	-0.824483
A_32_P200238	UCA1	0.0159717	-0.0159717	-0.166771	-0.153502	2.97862	3.00141	2.84274	2.8111
A_21_P0009781	UCA1	-0.0629225	0.0629225	-0.238653	-0.312638	3.09802	3.22749	2.80319	2.60383
A_23_P132956	UCHL1	-0.535734	0.535734	-0.134455	-0.358673	1.07405	1.69003	1.28817	1.59259
A_33_P3422802	ULBP1	-0.0222206	0.0222206	0.0155234	-0.321339	0.502852	0.583111	0.675559	0.723895
A_24_P53215	UNC13D	0.0382237	-0.0382233	-0.126953	0.428518	1.60343	1.81089	2.08855	2.1317
A_23_P351275	UPP1	-0.108018	0.108018	-0.0481772	-0.0450716	0.685333	0.75548	0.752789	0.601052
A_23_P162589	VDR	0.0407512	-0.0407512	-0.188241	0.0572956	0.85362	0.867626	1.10977	1.06314
A_23_P70398	VEGFA	0.0380342	-0.0380342	0.393859	0.348963	1.34199	1.37808	1.26195	1.34681
A_23_P132763	VGLL3	0.0211058	-0.0211058	-0.131266	0.0803018	-1.38872	-1.46401	-1.22719	-1.60771
A_33_P3514487	VSTM1	-0.0694914	0.0694914	-0.101696	-0.0360227	2.66892	2.74112	2.24264	2.22513
A_33_P3347193	VSTM2A	0.0292535	-0.029254	-0.191651	0.310795	0.876822	1.13356	0.545064	1.10845
A_23_P218675	WFDC2	-0.00500631	0.00500631	-0.148974	0.285097	1.7127	1.60495	2.06403	2.13581
A_24_P14464	WFDC2	0.0790839	-0.0790844	-0.182198	-0.463881	1.8895	2.20608	2.04909	2.09063
A_33_P3280721	WLS	0.0427947	-0.0427947	-0.28437	-0.174763	-0.901385	-0.939271	-1.01021	-0.915765
A_24_P327181	WNK4	0.0942223	-0.0942223	0.327196	0.392222	1.22275	1.17964	1.17735	1.16651
A_33_P3256920	WNT7B	0.0223446	-0.0223441	0.132208	0.28763	2.36652	2.74825	2.89119	2.36619
A_23_P81392	WWC1	0.0543356	-0.0543356	-0.111295	-0.114615	0.830907	0.847909	0.809258	0.800603
A_21_P0011959	XLOC_l2_008221	0.0344448	-0.0344448	-0.114072	0.37375	1.01441	0.931096	1.0863	0.78277
A_21_P0012390	XLOC_l2_009882	-0.126257	0.126257	-0.0900426	-0.19302	-1.13736	-2.27968	-1.71892	-1.10311
A_21_P0013535	XLOC_l2_014123	0.00674343	-0.00674343	-0.10995	-0.300152	-1.11298	-1.19731	-1.64219	-0.794706
A_21_P0013514	XLOC_l2_014504	-0.00466537	0.00466537	-0.011785	-0.0830417	0.63962	0.917683	0.819544	0.723146
A_21_P0013752	XLOC_l2_015441	0.026103	-0.026103	-0.138506	0.140286	-0.905882	-0.756913	-0.434732	-0.910142
A_23_P113793	ZBED2	0.424791	-0.424791	-0.28952	-0.117764	1.57078	2.54008	2.59209	1.97934
A_24_P325046	ZCCHC7	-0.0794964	0.0794964	-0.0499477	0.274059	0.586207	0.747797	0.57349	0.696543
A_23_P350689	ZDHHC23	-0.0202136	0.0202136	-0.27601	-0.415995	0.348318	0.489208	0.506595	0.46468
A_33_P3374723	ZEB1	-0.00622511	0.00622511	-0.112535	-0.107902	-1.00843	-1.07873	-1.00039	-0.950465
A_33_P3640690	ZEB1	0.0328298	-0.0328298	-0.173333	-0.158643	-0.788592	-0.784631	-1.0488	-1.03217
A_23_P142560	ZEB2	0.119479	-0.119479	-0.13309	-0.27124	-1.07316	-0.883358	-0.847747	-0.996982
A_33_P3394140	ZMIZ1-AS1	-0.00563908	0.00563908	-0.135082	-0.32359	-0.988971	-0.853165	-0.56815	-0.686894
A_23_P93269	ZNF165	0.0661702	-0.0661702	-0.0529118	0.0203586	1.67458	1.76774	1.96938	2.04874
A_33_P3221458	ZNF204P	0.00941706	-0.00941706	-0.218027	-0.132554	0.605951	0.597001	0.510536	0.510521
A_24_P226970	ZNF365	0.240388	-0.240388	-0.436274	-0.515647	-1.62207	-2.17711	-2.61408	-1.93646
A_33_P3242508	ZNF365	-0.0521531	0.0521531	0.410467	-0.699209	-2.2763	-1.28896	-1.72558	-2.72056
A_23_P334857	ZNF385B	0.311622	-0.311622	-0.314089	1.29377	1.92657	1.56066	2.19664	2.28955
A_33_P3262495	ZNF503	0.0346789	-0.0346789	-0.040101	-0.00535345	-0.735361	-0.667465	-0.569249	-0.59774
A_21_P0009749	ZNF91	0.137878	-0.137878	0.115962	0.288894	0.597079	0.620748	0.637671	0.966857
A_21_P0004081		0.0417085	-0.0417085	0.114802	0.272108	0.405227	0.777231	0.790153	0.818735
A_33_P3387115		-0.25597	0.25597	-0.176354	0.181781	1.31067	1.52413	1.48884	0.818268
A_24_P401601		-0.0381694	0.0381694	0.311448	0.314464	1.15928	1.10704	1.3445	1.33853
A_24_P84970		-0.062187	0.062187	0.228205	0.149307	1.04031	1.17103	1.19041	1.31781
A_33_P3417589		-0.0427048	0.0427048	0.243673	0.510348	1.18158	1.23322	1.20891	0.998882
A_21_P0002042		-0.12402	0.12402	-0.0541196	0.937603	1.44521	1.16753	1.42722	1.7457
A_21_P0013512		0.0153294	-0.0153294	-0.178948	-0.156034	0.559866	0.574769	0.557555	0.509219
A_21_P0011723		0.0287302	-0.0287302	-0.150852	-0.00237489	1.28687	1.27748	0.970936	0.942084
A_21_P0011585		0.0426083	-0.0426078	0.936635	1.6346	2.44464	2.15325	3.37195	3.24105
A_24_P169843		-0.0645413	0.0645413	0.23676	0.240856	1.09403	1.04156	1.34831	1.24632
A_21_P0006046		-0.135075	0.135075	-0.329896	-0.138829	-1.12547	-0.972941	-0.80731	-0.581638
A_33_P3297626		0.157757	-0.157757	-0.165159	-0.332118	-0.690006	-1.23814	-0.824372	-0.888905
A_21_P0013398		-0.0375998	0.0375998	0.0982773	0.13376	1.22365	1.01608	1.02144	0.938728
A_24_P247454		-0.0732575	0.0732575	0.179093	0.228507	1.13054	1.1118	1.31841	1.22765
A_21_P0013256		-0.00299215	0.00299215	0.0660067	0.131134	1.13001	1.05907	1.002	1.00988
A_33_P3380236		-0.152969	0.152969	-0.0440767	-0.012377	-0.68525	-0.556055	-0.902662	-0.79193
A_33_P3251856		0.12042	-0.12042	0.101189	-0.0207119	1.88259	1.60944	1.90217	1.40723
A_33_P3300297		0.0554099	-0.0554099	-0.0892248	-0.299849	-0.827298	-0.876497	-1.00272	-0.618885
A_21_P0009366		0.610072	-0.610072	-0.443584	-0.289563	0.977824	1.49976	1.47212	1.46672
A_21_P0001971		-0.0138803	0.0138803	-0.00159216	0.111401	1.2862	1.32975	1.0438	0.943576
A_21_P0006902		0.0279884	-0.0279884	0.0274472	0.101721	0.752522	0.693307	1.07981	1.07394
A_21_P0010530		-0.00573397	0.00573397	0.134813	0.263202	-0.920815	-0.896898	-0.931291	-0.94195
A_21_P0012782		-0.110089	0.110089	0.291601	-0.195856	0.73618	1.07115	1.04824	0.769824
A_33_P3354631		-0.0150585	0.015059	-0.932271	-0.243286	-1.1354	-1.26875	-1.30016	-1.60484
A_21_P0014514		-0.0539289	0.0539289	0.0168104	0.111132	-0.456997	-0.313416	-0.901523	-0.759701
A_33_P3251252		0.317285	-0.317284	-0.185679	-0.793489	0.770272	0.893525	0.860425	0.696961
A_24_P247074		0.00771928	-0.00771928	0.367229	0.372437	1.14917	1.3118	1.26262	0.924161
A_21_P0010531		-0.04211	0.04211	0.146045	0.0898914	-0.904366	-1.13196	-0.970121	-0.96808
A_33_P3287636		-0.0939846	0.0939846	-0.583904	0.588227	-1.7186	-1.79227	-0.850781	-1.63989
A_33_P3249072		-0.13875	0.13875	0.19747	0.629262	1.36629	1.14506	1.00491	1.2055
A_33_P3390939		-0.116151	0.116151	0.11982	0.253015	2.43157	2.55977	2.44031	2.40241
A_33_P3324552		0.0177557	-0.0177557	0.369967	0.348643	0.778712	0.964722	0.688804	0.687065
A_21_P0007327		-0.032506	0.032506	-0.128766	0.217415	0.890423	0.60426	0.719652	0.814249
A_33_P3243230		-0.00624537	0.00624537	0.612815	0.616768	-1.19384	-1.07826	-0.922993	-1.01299
A_19_P00317851		0.546809	-0.54681	0.246716	-0.177842	1.64361	1.15153	1.196	1.22831
A_33_P3741059		0.134509	-0.134509	0.164205	-0.0794616	-0.672655	-0.547931	-1.16408	-0.600861
A_33_P3294078		0.0342031	-0.0342031	0.175823	0.141378	-0.950924	-0.910365	-0.715932	-1.05504
A_21_P0004356		0.063612	-0.063612	0.0900927	0.241106	1.69632	2.684	1.22714	1.04732
A_21_P0013475		-0.036449	0.036449	-0.23813	-0.194972	0.581671	0.500979	0.45732	0.425104
A_24_P256063		-0.0940785	0.0940785	0.205004	0.202274	1.04625	1.04479	1.31362	1.28696
A_33_P3406090		0.00794649	-0.00794649	0.114619	0.298337	0.642282	0.808339	1.07192	0.718492
A_33_P3221980		-0.123828	0.123828	0.542203	0.302143	1.27903	1.25648	1.06921	1.03378
A_21_P0011616		0.0270696	-0.0270696	-0.423799	-0.190624	-1.29301	-1.44521	-1.81181	-1.23495
A_33_P3303430		0.0217292	-0.0217292	0.105773	0.207768	1.00151	0.990804	1.08583	0.983049
A_33_P3223631		-0.0498838	0.0498838	0.331596	0.400198	0.933951	0.756663	0.72341	0.911613
A_21_P0014911		-0.125221	0.125221	0.405616	0.636872	1.30323	1.23535	0.858066	1.10115
A_21_P0014096		-0.0427647	0.0427647	-0.318564	-0.202035	-0.631671	-0.723313	-0.774218	-0.749449
A_21_P0001844		-0.257222	0.257222	-0.022613	0.415544	-0.456653	-0.628431	-0.852765	-0.924549
A_21_P0014518		-0.0722575	0.0722575	-0.127251	-0.238236	-2.05823	-1.42372	-0.927979	-1.36746
A_33_P3386723		-0.0330467	0.0330467	0.184395	0.262979	1.19906	1.03517	1.26976	1.27182
A_21_P0009240		-0.000139236	0.000139236	0.0553093	-0.0681689	-0.701937	-0.301559	-0.936715	-0.76466
A_21_P0010239		-0.0099225	0.0099225	-0.239869	-0.272569	0.86895	0.740452	0.60566	0.532283
A_24_P230057		-0.067687	0.067687	0.271504	0.247365	1.1388	1.1463	1.38948	1.36821
A_33_P3280974		0.2947	-0.2947	-0.161323	0.00806522	1.09936	1.1502	1.01792	1.34214
A_24_P358131		-0.0672831	0.0672831	0.126989	0.103116	1.09274	1.00955	1.25605	1.28344
A_32_P76627		0.0017972	-0.00179672	0.189848	0.175776	1.63831	1.68617	3.05778	2.92764
A_21_P0002099		0.00237775	-0.00237775	0.0939939	0.311356	-0.725219	-0.551324	-0.73944	-0.328002
A_33_P3323041		-0.096082	0.096082	0.181985	0.0324275	-0.49129	-0.553016	-0.631734	-0.914295
A_24_P7750		0.113722	-0.113722	0.369079	-0.159408	1.40989	1.01566	0.943016	1.02948
A_21_P0010706		-0.090713	0.090713	0.198802	0.261908	-1.00383	-0.959348	-1.10867	-0.949375
A_33_P3424636		-0.0357575	0.0357571	0.20967	-0.577579	-0.993929	-1.43451	-1.66688	-1.3001
A_33_P3240295		-0.101008	0.101008	0.152644	0.0989757	1.1199	1.0614	1.21721	1.21024
