# Supplementary material for: Epigenetic silencing of miR-200b is associated with cisplatin resistance in bladder cancer
Source: Oncotarget. 2018 May 11;9(36):24457–69. doi: 10.18632/oncotarget.25326 (PMC5966259; doi:10.18632/oncotarget.25326)
Supplement: Supplementary file 3 [file oncotarget-09-24457-s003.xls]

## Sheet: Sheet1
Supplementary Table 3: Expression of genes affected by miR-200b and/or CDDP in T24RC cells
		Normalized microarray signal
Probe name	Gene symbol	NC + mock	NC + mock	NC + CDDP	NC + CDDP	miR-200b + mock	miR-200b + mock	miR-200b + CDDP	miR-200b + CDDP
A_24_P235429	ABCA1	0.0648851	-0.0648851	0.348543	0.382072	0.309197	0.243315	1.00699	1.07072
A_23_P15272	ABCC6	0.0281775	-0.0281775	-0.214437	-0.235482	-0.319251	-0.32393	-0.102366	-0.129495
A_23_P305759	ABHD3	-0.0266495	0.0266495	-0.0626588	-0.0579548	0.210517	0.199536	0.393019	0.42299
A_24_P248606	ACSL3	0.0735531	-0.0735531	0.0194726	0.0389576	0.0926766	0.0451474	0.473206	0.492809
A_32_P156963	ACTG1	-0.0157757	0.0157757	0.0455747	0.00160885	0.153402	0.149723	0.380404	0.361112
A_23_P374082	ADAM19	-0.0216556	0.0216556	0.193867	0.207692	-0.696987	-0.640116	-0.293438	-0.309524
A_24_P300777	ADAM8	-0.0412211	0.0412211	0.54468	0.604984	1.14587	1.2219	2.13036	2.11443
A_23_P393645	ADAMTS13	-0.0520015	0.0520015	0.17908	0.328191	0.252576	0.285177	0.721683	0.716059
A_23_P211207	ADARB1	0.0377297	-0.0377297	-0.0214376	-0.00523329	0.209492	0.185448	0.604216	0.614687
A_33_P3268793	ADAT3	-0.0752096	0.0752096	-0.117697	-0.0746574	-0.157296	-0.127083	-0.460949	-0.484631
A_23_P145024	ADRB2	-0.0177555	0.0177555	0.28815	0.300926	0.164943	0.180516	0.678969	0.667486
A_23_P76823	ADSSL1	-0.0725331	0.0725331	0.307915	0.174322	0.29024	0.225695	1.17032	1.09906
A_32_P167239	AFAP1L1	0.00331879	-0.00331879	0.230029	0.185752	-0.259221	-0.314322	0.122351	0.161378
A_33_P3240543	AGAP3	-0.0113525	0.0113525	-0.0810733	-0.0628185	-0.339348	-0.312184	-0.591608	-0.619523
A_24_P72518	AHCYL2	-0.0215898	0.0215898	-0.0741243	-0.0214562	-0.419298	-0.440083	-0.154294	-0.188555
A_23_P215566	AHR	0.060878	-0.060878	0.181775	0.206956	0.0390465	0.197757	1.13405	1.10602
A_32_P192970	ALDH4A1	-0.101409	0.101409	-0.323329	-0.115398	-0.252274	-0.272773	-0.761897	-0.797444
A_33_P3853081	ALDOAP2	-0.0408344	0.0408344	-0.332528	-0.504886	1.0517	0.998325	0.290154	0.364772
A_32_P420009	ALS2CL	0.0919216	-0.0919216	0.372881	0.606399	1.68412	1.60907	2.20051	2.20504
A_24_P100830	AMN1	0.00275922	-0.00275922	0.111741	0.163441	0.0779312	0.0800555	0.769161	0.850599
A_33_P3295358	ANGPTL4	0.001688	-0.001688	0.413167	0.472401	-0.540674	-0.560895	0.0565491	0.041893
A_21_P0012183	ANKRD20A5P	0.0376849	-0.0376849	-0.224495	-0.195133	-0.172063	-0.153906	-0.377218	-0.35353
A_19_P00803685	ANKRD33B	0.116217	-0.116217	0.456423	0.396355	1.09179	1.01958	1.58209	1.61698
A_23_P121716	ANXA3	-0.00140953	0.00140953	0.0821404	0.118945	0.977394	1.03527	1.53246	1.51637
A_24_P401739	ARHGAP17	0.0395017	-0.0395017	-0.147581	-0.0582471	-0.359418	-0.370456	-0.104228	-0.0776544
A_23_P207766	ARHGDIA	-0.0135159	0.0135159	-0.134123	-0.0471644	-0.128652	-0.141626	-0.360064	-0.336956
A_33_P3367126	ARHGEF28	0.107439	-0.107439	0.322329	0.287419	1.09939	1.05545	0.687192	0.674284
A_23_P165360	ASB1	-0.0306277	0.0306277	-0.0679531	-0.12256	0.32512	0.302808	0.134518	0.125578
A_23_P205370	ASB2	0.167103	-0.167103	1.01725	0.910358	1.9394	2.0491	3.08646	2.99022
A_24_P18105	ASPH	0.0462017	-0.0462017	-0.21416	-0.16006	-0.109063	-0.0957408	0.602497	0.511436
A_23_P34915	ATF3	0.0284283	-0.0284283	0.535996	0.870635	1.14203	1.26856	2.31326	2.30706
A_23_P154875	BACE2	0.0309691	-0.0309691	0.130905	0.136912	-0.225982	-0.200077	0.0570092	0.0630622
A_23_P382775	BBC3	0.0113354	-0.0113354	0.0767179	0.152759	0.459	0.479302	0.771817	0.757712
A_32_P4364	BCAP31	-0.0137529	0.0137529	0.00060606	0.071537	-0.0240588	-0.0258813	-0.228739	-0.263137
A_23_P97394	BCAR3	0.0573645	-0.0573645	-0.136144	-0.11855	0.0888123	0.0653367	0.54322	0.544987
A_24_P134816	BCL9L	-0.114838	0.114838	-0.00271392	0.125641	0.536818	0.536731	0.813364	0.774184
A_23_P109171	BFSP1	0.0442204	-0.0442204	0.132001	0.122005	0.0246115	0.0573459	0.537447	0.513219
A_24_P187948	BID	-0.00425959	0.00425959	0.125586	0.113438	0.0639963	0.0475063	0.232399	0.238837
A_23_P98350	BIRC3	-0.0681395	0.0681395	0.690667	0.617065	-0.165105	-0.0523257	1.35437	1.40938
A_23_P118815	BIRC5	-0.0102224	0.0102224	-0.0334153	-0.0231104	0.0571971	0.0669513	-0.218398	-0.187318
A_24_P753161	BMPR2	-0.00445342	0.00445342	-0.0567725	-0.11773	-0.453883	-0.463388	-0.214951	-0.197435
A_33_P3400653	BNIP2	0.106943	-0.106943	-0.0341921	-0.128572	-0.484761	-0.519789	-0.25128	-0.233037
A_33_P3385461	BRCC3	0.073936	-0.073936	-0.0979137	-0.0674214	-0.283997	-0.282075	-0.524575	-0.548856
A_32_P163089	C12orf75	0.0265212	-0.0265212	-0.0616693	-0.0158677	0.261216	0.254286	0.055552	0.0649715
A_33_P3289780	C14orf2	0.0137496	-0.0137496	-0.00805378	0.00726175	0.0298643	0.0127211	-0.205288	-0.212432
A_23_P77201	C15orf41	-0.0842567	0.0842567	-0.106754	0.023664	0.133785	0.0866585	0.568208	0.563821
A_24_P211565	C1QTNF6	-0.0656073	0.0656073	0.5165	0.557553	0.54919	0.543043	0.978318	0.933586
A_23_P125423	C1R	-0.0183272	0.0183272	-0.0491104	0.0720277	-0.680797	-0.701329	-0.339891	-0.369051
A_23_P81650	C5orf15	0.0279551	-0.0279551	-0.0783267	-0.126537	-0.425469	-0.466893	-0.108595	-0.113862
A_23_P133974	C6orf106	0.00846815	-0.00846815	0.0793619	0.0419803	0.0214405	0.0181456	-0.154636	-0.177271
A_33_P3404739	C6orf141	-0.0340791	0.0340791	-0.189804	-0.133661	0.0938082	0.126828	0.544432	0.595128
A_33_P3361417	C6orf57	0.00211239	-0.00211239	0.0461602	0.0440798	-0.0305982	-0.015965	0.221137	0.216413
A_23_P43197	CALB1	0.069869	-0.069869	0.640851	0.669626	2.21259	2.20485	3.01685	3.03414
A_24_P921366	CALD1	0.0510492	-0.0510492	0.0998311	0.0464535	-0.418268	-0.425087	-0.0154352	0.0269938
A_23_P202219	CALHM2	-0.0590968	0.0590968	0.00902748	0.0697875	-0.589619	-0.573572	-0.21174	-0.204703
A_21_P0014306	CAPN15	0.0110989	-0.0110989	-0.487089	-0.400528	-0.0700469	-0.0849862	-0.644918	-0.674767
A_23_P434890	CARD10	-0.0265136	0.0265136	0.167616	0.153228	0.256835	0.274007	0.413531	0.408525
A_23_P374288	CASC3	-0.0406289	0.0406289	-0.159365	-0.139791	-0.119385	-0.137948	-0.275923	-0.288606
A_23_P97309	CASP9	-0.0135951	0.0135951	-0.211667	-0.175324	-0.0262127	-0.0268192	0.046864	0.0396857
A_23_P416178	CCDC136	-0.00365734	0.00365734	-0.269011	-0.18252	-0.259738	-0.249047	-0.613124	-0.573588
A_23_P168771	CCDC146	-0.0356493	0.0356493	0.118933	0.168872	-0.0583649	-0.0325551	0.663172	0.57235
A_24_P450285	CCDC153	0.00137186	-0.00137186	0.519367	0.610847	0.40634	0.434941	1.1008	1.12869
A_33_P3260100	CCDC167	-0.0228558	0.0228558	-0.262008	-0.240738	-0.202458	-0.238714	-0.606256	-0.659937
A_24_P263937	CCDC23	0.0710979	-0.0710979	-0.0833921	-0.0865665	0.175507	0.17101	0.262307	0.263106
A_23_P379945	CCDC88C	0.0425177	-0.0425177	-0.0132527	0.0775366	0.0901694	0.110392	0.356171	0.392192
A_23_P331928	CD109	0.0250058	-0.0250058	0.0700855	0.0632901	-0.591808	-0.56446	0.0280919	0.0619817
A_24_P396702	CD302	-0.0373998	0.0373998	-0.0720396	-0.0120034	-0.483419	-0.4877	-0.140833	-0.0980325
A_21_P0000152	CD44	-0.0615795	0.0615795	0.19671	0.220816	0.540592	0.567244	1.07986	1.12576
A_33_P3209096	CD58	0.0536451	-0.0536451	-0.0274653	0.00836849	-0.451034	-0.478316	-0.283045	-0.280678
A_24_P784765	CD59	-0.0156598	0.0156598	0.293375	0.200528	-0.323043	-0.281101	0.138	0.166443
A_23_P34597	CDA	0.0156844	-0.0156844	0.0443037	-0.292039	1.90928	1.98335	2.69584	2.80035
A_23_P66777	CDC27	0.0302448	-0.0302448	-0.0991283	-0.0536394	-0.202322	-0.206001	-0.287611	-0.279367
A_23_P428129	CDKN1C	-0.0212317	0.0212317	0.187	0.349341	0.617485	0.648564	1.01143	1.02823
A_23_P43490	CDKN2A	-0.0110641	0.0110641	0.181896	0.168051	0.0470924	0.0586262	0.419218	0.368175
A_23_P3963	CDR2L	-0.00552607	0.00552607	0.0295782	-0.023561	-0.123922	-0.126097	-0.0570664	-0.0545325
A_32_P131143	CECR5-AS1	0.12271	-0.12271	0.143297	0.326623	0.58828	0.540496	1.07514	1.01937
A_33_P3387931	CENPP	0.0732274	-0.0732274	-0.0799293	0.00799322	-0.0293541	-0.075614	-0.499815	-0.466319
A_33_P3410507	CEP170	0.0905132	-0.0905132	-0.236579	-0.233397	-0.505412	-0.519477	-0.322471	-0.316238
A_23_P302654	CEP72	0.0289521	-0.0289521	0.0334101	0.0122733	0.00211144	0.0139189	0.29326	0.276156
A_33_P3265965	CFAP97	-0.0205121	0.0205121	0.103402	0.0591359	0.44412	0.476395	-0.0926709	-0.0399194
A_24_P373152	CFL2	0.134126	-0.134126	-0.221317	-0.174872	-0.817967	-0.842082	-1.01177	-1.00373
A_24_P264664	CHD2	-0.0570297	0.0570297	0.194242	0.140826	0.162851	0.185082	0.553249	0.576088
A_33_P3410806	CLDN10	-0.0818157	0.0818157	-0.378692	-0.335422	-0.445392	-0.490354	-0.828043	-0.847514
A_33_P3285545	CLDN4	0.0411654	-0.0411654	-0.049089	-0.0835695	0.693895	0.684763	0.984862	0.957969
A_23_P407206	CLN8	0.0369306	-0.0369306	-0.222023	-0.256047	-0.487723	-0.482092	-0.128372	-0.123963
A_33_P3231953	COL12A1	0.0998952	-0.0998952	-0.0535314	-0.0354431	0.0400622	0.0626695	-0.682187	-0.668555
A_23_P33196	COL5A2	0.088254	-0.088254	-0.00998259	-0.00939369	-0.691407	-0.645436	-0.189451	-0.234829
A_32_P32254	COL6A1	-0.0523124	0.0523124	0.262116	0.285088	0.0504007	0.0524502	0.649495	0.604082
A_23_P106761	CORO1A	0.0123925	-0.0123925	0.122479	-0.0024991	0.392549	0.389593	0.577972	0.573731
A_33_P3252286	CRLF1	-0.112611	0.112611	0.1933	0.12018	0.729842	0.708008	1.18347	1.14633
A_33_P3405743	CRYZ	0.00203133	-0.00203133	-0.161121	-0.117654	-0.386884	-0.345096	0.00856876	0.0042696
A_23_P133408	CSF2	-0.547395	0.547395	2.59376	2.7323	1.71077	1.8677	4.2163	4.17084
A_33_P3421695	CTNNB1	-0.0435576	0.0435576	0.16554	0.118865	0.0416002	0.0352774	-0.419144	-0.35612
A_23_P7144	CXCL1	-0.0215707	0.0215707	0.0831728	0.077455	-1.42958	-1.4395	-0.91168	-0.909642
A_23_P315364	CXCL2	-0.0070796	0.0070796	0.363751	0.335549	-1.49756	-1.43083	-0.253938	-0.315254
A_24_P183150	CXCL3	0.0819035	-0.0819035	0.294826	0.370951	-1.553	-1.59396	-0.239498	-0.404544
A_23_P46429	CYR61	0.0440688	-0.0440688	0.136564	0.258226	0.146874	0.176644	0.642397	0.697019
A_33_P3338928	DAB2	0.0202827	-0.0202827	0.0436397	0.109027	-0.572975	-0.579218	-0.222857	-0.225563
A_33_P3531857	DARS	0.0023489	-0.0023489	0.033814	0.060708	0.0128379	0.0105538	0.160969	0.151018
A_23_P28772	DBNDD2	-0.0121284	0.0121284	0.127979	0.222268	-0.336041	-0.316113	-0.0600276	-0.0861735
A_24_P886040	DCP2	0.0621963	-0.0621963	-0.0914507	-0.0565486	0.0732517	0.047018	0.429242	0.480316
A_32_P43812	DCUN1D4	0.0383205	-0.0383205	-0.0261636	-0.0621996	-0.595642	-0.554111	-0.00757885	0.0578079
A_23_P21134	DDIT3	-0.143998	0.143998	0.360265	0.183292	0.504469	0.570686	1.16995	1.12291
A_23_P25253	DERA	0.0263371	-0.0263371	-0.133374	-0.0910602	-0.215552	-0.212585	-0.345961	-0.336344
A_24_P678418	DICER1-AS1	0.0666003	-0.0666003	0.0169168	0.273617	0.326565	0.301198	0.772843	0.810263
A_23_P28598	DLX2	0.100112	-0.100112	0.269377	0.267909	0.351607	0.331753	0.95959	0.875741
A_33_P3414574	DNAJA2	0.0401316	-0.0401316	0.00640345	0.0157948	-0.236378	-0.22623	-0.025569	-0.022644
A_23_P135548	DPYD	0.0606418	-0.0606418	-0.298552	-0.284519	-0.898419	-0.840832	-0.440009	-0.398555
A_23_P68884	DRG1	-0.00764275	0.00764275	0.0367417	0.0223427	0.0810924	0.101495	0.302073	0.305655
A_23_P110712	DUSP1	0.047061	-0.047061	0.259242	0.336529	-0.66522	-0.614246	0.245581	0.240744
A_23_P376759	DUSP11	0.010613	-0.010613	-0.1583	-0.157755	-0.443078	-0.427177	-0.00603056	0.0573497
A_23_P143650	DUSP18	0.071347	-0.071347	-0.111928	-0.0577333	-0.0192335	-0.00460649	-0.643655	-0.590305
A_23_P150018	DUSP5	0.0065217	-0.0065217	0.476537	0.378229	0.638848	0.581313	1.52045	1.41334
A_23_P214821	EDN1	0.00998116	-0.00998116	0.777833	0.773068	-0.168854	-0.172837	0.280765	0.262053
A_23_P113005	EFNA1	0.0322831	-0.0322831	0.243015	0.215688	0.346711	0.410276	1.07731	1.0627
A_24_P940006	EFNB3	-0.121771	0.121771	-0.137764	0.162802	0.252146	0.278175	1.41305	1.29854
A_23_P121250	EIF4A2	0.0318003	-0.0318003	-0.0324845	-0.0346766	-0.0135865	0.00450468	0.484371	0.443011
A_23_P104188	ELF3	0.288281	-0.288281	0.552123	1.08321	3.25067	3.17335	4.37324	4.44633
A_23_P91081	EPCAM	0.0636287	-0.0636287	0.021605	0.197433	3.39961	3.35915	3.74429	3.71549
A_23_P46470	ERRFI1	0.0421195	-0.0421195	-0.0027256	0.00356054	0.132869	0.116233	0.708369	0.746613
A_32_P58280	EXOC6	-0.0175056	0.0175056	0.0848112	0.00671244	0.108243	0.180216	-0.527294	-0.494885
A_33_P3226832	F3	0.0541	-0.0541	0.301595	0.377688	0.805848	0.788649	1.44806	1.47341
A_23_P115743	FAM204A	-0.00785208	0.00785208	-0.134667	-0.161422	-0.223984	-0.235659	-0.361029	-0.370074
A_32_P19752	FAM76B	-0.00896883	0.00896883	-0.0999441	-0.0353303	-0.248453	-0.25683	-0.0709739	-0.0650592
A_23_P368934	FBRSL1	-0.0148425	0.0148425	0.217309	0.202965	0.24367	0.248824	0.45436	0.458304
A_23_P368278	FCHSD2	0.0210648	-0.0210648	0.0520024	-0.114174	-0.438746	-0.422824	-0.0816393	-0.0875397
A_24_P365506	FERMT1	0.117998	-0.117998	0.211005	0.229556	1.00266	0.985999	0.786287	0.757687
A_23_P131935	FERMT1	0.0402918	-0.0402918	0.305563	0.373931	0.943124	0.938588	1.09743	1.09088
A_21_P0013869	FIRRE	0.0546632	-0.0546632	0.0121584	-0.0074544	0.645955	0.674217	0.340713	0.341452
A_23_P211878	FLNB	-0.0483637	0.0483637	0.312814	0.206321	0.396463	0.411318	0.843067	0.792095
A_32_P193080	FMNL2	0.0191307	-0.0191307	-0.044271	-0.0814743	-0.459151	-0.459886	-0.0208969	-0.0737152
A_23_P106194	FOS	-0.00902557	0.00902557	0.00674486	-0.0212498	-0.971942	-1.01451	-0.357963	-0.397626
A_24_P365515	FOXA2	-0.0309629	0.0309629	0.44393	0.410048	0.923278	0.936647	1.02337	1.02613
A_32_P34920	FOXD1	0.0710692	-0.0710692	0.000349998	-0.0154204	0.493817	0.493619	0.304909	0.326816
A_32_P102062	FOXO3	-0.0260458	0.0260458	0.290168	0.40332	0.606046	0.608422	0.366764	0.367984
A_23_P22352	FRMD4A	0.0521736	-0.0521736	-0.364852	-0.293324	-0.255156	-0.288312	-0.66438	-0.627198
A_23_P110531	FST	0.017776	-0.017776	0.0945263	0.107832	-0.269276	-0.272206	0.12327	0.129104
A_23_P107963	FUT1	0.0466087	-0.0466087	0.0458248	0.180331	0.941839	0.963962	1.13996	1.14638
A_23_P212339	FYCO1	0.0423179	-0.0423179	-0.203636	-0.0893521	-0.527368	-0.504205	-0.272533	-0.254104
A_23_P67847	GALNT14	-0.00532198	0.00532198	0.0419502	-0.0254626	-0.293001	-0.306475	-0.169576	-0.153762
A_23_P304450	GATA6	0.0666566	-0.0666566	-0.011282	0.0845237	0.0990062	0.142707	0.790728	0.781942
A_23_P144916	GFPT2	-0.0190768	0.0190768	0.279078	0.328222	0.0454311	0.0665178	0.517255	0.579368
A_32_P205241	GJA3	0.0122225	-0.0122225	0.173486	-0.311293	-1.03423	-1.06604	-0.565552	-0.488957
A_23_P142289	GNA11	-0.0128913	0.0128913	0.0699205	0.144373	0.0433235	0.0268936	-0.214819	-0.237901
A_23_P111701	GNG11	0.0883846	-0.0883846	-0.183467	-0.153291	-0.554685	-0.564119	-0.733561	-0.735244
A_23_P404965	GNL1	-0.0163655	0.0163655	0.124196	0.143946	-0.339796	-0.357326	0.0398297	0.000591755
A_23_P41025	GNL3	0.0320196	-0.0320196	0.0277638	0.0620718	0.144992	0.13661	0.281177	0.284017
A_33_P3420068	GOLGA7	0.0475407	-0.0475407	-0.0415425	-0.0946426	-0.359021	-0.366495	-0.0989962	-0.0548682
A_23_P146512	GOLM1	-0.0186172	0.0186172	-0.163869	-0.169891	-0.566356	-0.594585	-0.214974	-0.238905
A_24_P108451	GPI	-0.0133891	0.0133891	-0.00767231	0.0132079	0.0374956	0.0278521	0.199406	0.201506
A_23_P122863	GRB10	-0.0178218	0.0178218	0.106555	0.0991054	-0.527065	-0.512925	-0.385995	-0.372129
A_24_P235266	GRB10	0.0910158	-0.0910158	0.0607848	0.0971041	-0.874896	-0.879192	-0.568608	-0.563292
A_23_P257962	GRIN1	0.0485983	-0.0485988	0.0936499	0.243052	1.07709	1.06694	0.0408411	-0.0608768
A_23_P49546	GRIN2C	-0.0556755	0.0556755	-0.141214	-0.210433	0.667827	0.595356	0.0802927	0.0520792
A_33_P3423365	GSN	-0.0164447	0.0164447	0.418447	0.550808	0.436191	0.505362	1.23731	1.21674
A_23_P255884	GSN	-0.0731821	0.0731821	0.401561	0.452661	0.525424	0.566218	1.18007	1.11694
A_23_P429535	GTF3C3	0.00138855	-0.00138855	-0.0498023	0.0029726	0.0274415	0.0297208	0.294573	0.280437
A_23_P10206	HAS2	0.055202	-0.055202	0.105691	0.0805936	-0.869888	-0.853987	-0.649962	-0.675979
A_23_P215787	HBP1	0.0516901	-0.0516901	0.0739064	0.0631857	0.0150313	0.0620627	0.471169	0.52254
A_23_P433369	HEATR5A	-0.048259	0.048259	-0.0447285	-0.0832779	-0.444591	-0.43537	-0.0659883	-0.0593264
A_33_P3342628	HES4	0.0114384	-0.0114384	0.353582	0.421809	0.650185	0.645734	0.865153	0.898741
A_33_P3231277	HIF1A	0.00192928	-0.00192928	0.243078	0.2905	0.524931	0.526365	0.260663	0.298131
A_23_P250385	HIST1H1B	0.0455408	-0.0455408	-0.188917	-0.182733	-0.280813	-0.342787	-1.31689	-1.17978
A_24_P260639	HIST1H1D	0.0285721	-0.0285721	0.135212	-0.0239916	-0.251427	-0.269296	-0.75757	-0.685785
A_33_P3393135	HIST1H2AI	0.12966	-0.12966	-0.230253	-0.131888	0.0436943	0.00713706	-1.03185	-1.07463
A_24_P217848	HIST1H2AK	0.0209055	-0.0209055	-0.0919089	-0.0673399	-0.124382	-0.144248	-0.544583	-0.532275
A_32_P221799	HIST1H2AM	0.0173111	-0.0173111	-0.159656	-0.117088	-0.224164	-0.165969	-0.681926	-0.653546
A_23_P111054	HIST1H2BB	-0.0226731	0.0226731	-0.196944	-0.15981	-0.490278	-0.533227	-0.806493	-0.81565
A_33_P3229122	HIST1H2BF	-0.0215855	0.0215855	-0.064858	0.0344143	-0.167007	-0.0994544	-0.989501	-1.05987
A_23_P366216	HIST1H2BH	0.00790214	-0.00790214	-0.179729	-0.120002	-0.477149	-0.490388	-0.631117	-0.639951
A_33_P3229083	HIST1H2BK	-0.032403	0.032403	-0.188092	-0.13891	-0.494037	-0.514476	-0.719554	-0.718056
A_24_P217834	HIST1H3D	0.0120831	-0.0120831	-0.0814033	0.0036068	0.0823894	0.102799	-0.532539	-0.487473
A_23_P30799	HIST1H3F	0.0133314	-0.0133314	-0.121191	-0.0324993	-0.0430331	0.000560284	-0.620467	-0.630542
A_23_P42198	HIST1H3G	-0.0372486	0.0372486	-0.0724645	-0.0129442	0.0432544	0.0462508	-0.381991	-0.367868
A_33_P3287879	HIST1H3H	-0.032198	0.032198	-0.123732	-0.0386476	0.00769186	-0.0347352	-0.681699	-0.703835
A_24_P9321	HIST1H3I	-0.0340791	0.0340791	-0.0393047	-0.107214	-0.314373	-0.293118	-0.901873	-0.941288
A_23_P214487	HIST1H4C	0.00395584	-0.00395584	-0.0614681	-0.0663691	0.0193844	0.0543499	-0.439325	-0.411848
A_23_P415411	HIST1H4E	0.0283046	-0.0283046	0.000656128	0.0265737	0.13987	0.162972	-0.797505	-0.701872
A_23_P359540	HIST1H4F	-0.0640612	0.0640612	-0.145566	-0.166115	-0.396713	-0.392032	-0.791963	-0.824986
A_21_P0014172	HIST1H4H	0.0377221	-0.0377221	0.0352078	-0.000570774	-0.448266	-0.430541	-0.198416	-0.161904
A_23_P30805	HIST1H4J	-0.0351272	0.0351272	-0.09303	-0.0917392	-0.352269	-0.313892	-0.771502	-0.73535
A_23_P30813	HIST1H4K	-0.0102382	0.0102382	-0.191743	-0.210631	-0.406724	-0.393779	-0.83022	-0.872077
A_23_P301247	HIST2H2AC	0.0450583	-0.0450583	0.0756021	0.067358	0.16427	0.159335	-0.452302	-0.385147
A_21_P0010654	HIST2H2BF	-0.0595994	0.0595994	-0.166485	-0.143999	-0.642063	-0.6435	-0.668129	-0.67216
A_33_P3257678	HIST2H3A	-0.00861216	0.00861216	-0.264922	-0.2188	-0.473447	-0.423353	-1.11038	-1.03222
A_33_P3379939	HLA-F	-0.0266132	0.0266132	0.194841	0.216223	-0.26727	-0.238204	0.127372	0.0989447
A_24_P311926	HLA-G	-0.0393839	0.0393839	0.202195	0.248769	-0.204816	-0.205163	0.156501	0.116621
A_24_P63522	HMGCS1	0.0435071	-0.0435071	-0.129214	0.0358291	0.121033	0.074255	0.616424	0.597969
A_32_P51894	HNRNPU	0.0231493	-0.0231493	-0.135022	-0.176752	-0.369246	-0.363112	-0.155401	-0.16541
A_24_P242361	HS2ST1	0.0544364	-0.0544364	-0.180134	-0.166844	-0.456964	-0.44385	-0.0741789	-0.123936
A_33_P3408212	HSP90B1	-0.040535	0.040535	0.194542	0.193126	0.0795693	0.097178	0.35746	0.375275
A_23_P160582	HYI	-0.0252528	0.0252528	-0.263374	-0.204698	0.673603	0.676761	0.425829	0.401896
A_23_P200976	HYI	0.00181389	-0.00181389	-0.234498	-0.198677	0.636294	0.618948	0.401478	0.388276
A_23_P117683	HYPK	0.0456095	-0.0456095	-0.177072	-0.169635	-0.179566	-0.163737	-0.384149	-0.401539
A_23_P153320	ICAM1	-0.0191515	0.0191515	0.816819	0.857303	0.404731	0.499813	1.56264	1.44837
A_24_P103886	IDI1	0.0558181	-0.0558181	0.088356	0.0859675	0.394623	0.326057	0.804461	0.808913
A_23_P45871	IFI44L	-0.165797	0.165797	0.730985	0.643936	-1.80993	-1.76505	0.0250621	-0.0278344
A_23_P24004	IFIT2	0.0252128	-0.0252128	0.347617	0.347341	-0.348361	-0.326034	0.312094	0.355424
A_24_P287043	IFITM2	-0.0119777	0.0119777	0.170289	0.249083	-0.236185	-0.239724	-0.0541673	-0.0717721
A_23_P8281	IFNGR1	0.0406198	-0.0406198	-0.282984	-0.182603	-0.502136	-0.462358	-0.126865	-0.146807
A_24_P137897	IFRD1	0.0288887	-0.0288887	-0.135765	-0.0764408	-0.0015893	0.00185537	0.368971	0.430145
A_24_P398781	IFT43	0.0175862	-0.0175862	-0.0329628	-0.0304103	-0.240673	-0.221961	-0.0541339	-0.0391183
A_23_P171249	IGBP1	0.0100775	-0.0100775	0.160297	0.19006	0.0833707	0.109509	0.433468	0.437056
A_23_P215634	IGFBP3	0.0470402	-0.0470402	1.70898	1.68236	0.487756	0.507494	2.44519	2.37925
A_24_P382187	IGFBP4	-0.0479789	0.0479789	0.507222	0.455324	1.51304	1.4718	2.51079	2.40401
A_33_P3351510	IL1RAPL1	0.121562	-0.121562	0.243639	0.226689	0.602803	0.631437	1.1507	1.17642
A_23_P76078	IL23A	0.0350957	-0.0350957	0.216043	-0.105622	0.985685	0.973198	1.78225	1.76877
A_23_P50081	IMPA2	0.00670671	-0.00670671	-0.00331688	0.0408034	0.32776	0.361763	0.583093	0.570452
A_23_P122924	INHBA	-0.0081296	0.0081296	0.619243	0.623834	1.20281	1.32783	2.5614	2.54667
A_32_P186226	IPO7	-0.0376821	0.0376821	0.305649	0.235512	0.559178	0.54585	0.0810952	0.0676484
A_23_P19852	IQCE	-0.0137682	0.0137682	0.0380731	0.0436602	-0.219442	-0.207942	0.00474358	0.021842
A_33_P3332547	IQCJ-SCHIP1	0.000337601	-0.000337601	0.0334172	-0.0351553	-0.408536	-0.402868	-0.0264883	-0.0803318
A_24_P154037	IRS2	0.0921853	-0.0921853	-0.00675225	0.0152538	0.199042	0.19532	0.708501	0.662581
A_23_P32404	ISG20	0.00342417	-0.00342417	0.87062	0.918238	0.35484	0.39811	1.1655	1.19833
A_33_P3263432	ITGA10	0.00989962	-0.00989962	0.3716	0.40326	0.554249	0.487838	0.994711	0.983292
A_23_P210176	ITGA6	0.0677829	-0.0677829	0.234245	0.15368	0.272098	0.33357	0.863863	0.823466
A_23_P50907	ITGAV	0.00985479	-0.00985479	0.11408	0.132711	-0.464355	-0.408442	0.0238223	-0.0133977
A_33_P3377364	ITGB4	-0.0766873	0.0766873	1.17973	1.2739	2.56396	2.53469	3.83052	3.79252
A_23_P210763	JAG1	0.0438237	-0.0438237	0.385822	0.388495	0.107517	0.0644541	0.741134	0.695995
A_23_P501822	JUP	-0.0166831	0.0166831	0.426543	0.408547	1.32988	1.31237	1.85635	1.79271
A_24_P156490	KCNMA1	0.0980763	-0.0980763	0.425586	0.22013	0.0952449	0.168047	1.09533	1.11543
A_23_P67529	KCNN4	-0.108155	0.108155	0.792724	0.822025	-0.40458	-0.385185	0.318729	0.213959
A_23_P112201	KDM4C	0.009058	-0.009058	-0.0244784	-0.00481463	-0.413493	-0.36832	-0.00603676	-0.0235996
A_24_P170763	KHNYN	0.0016098	-0.0016098	-0.0548577	0.00517178	0.168972	0.169579	0.338298	0.313348
A_23_P112113	KIAA0196	0.0139675	-0.0139675	-0.0361295	-0.0297728	-0.259572	-0.257119	-0.0436516	-0.0655956
A_32_P61857	KIAA1468	0.0607643	-0.0607643	-0.0605626	-0.0273361	-0.352736	-0.368063	-0.147298	-0.13516
A_23_P98930	KIAA1551	0.0578713	-0.0578713	0.0109301	-0.00803328	0.132933	0.0612841	0.568188	0.593999
A_23_P415401	KLF9	0.0115623	-0.0115623	-0.0152173	-0.0117846	-0.0170531	-0.0111003	0.291006	0.258178
A_23_P121527	KLHL5	-0.0154014	0.0154014	0.0685921	0.00562048	0.0350103	-0.0137014	0.420573	0.417862
A_23_P27133	KRT15	-0.1352	0.1352	0.882141	0.976119	3.23297	3.18025	4.68354	4.63246
A_32_P151544	KRT18	0.0109	-0.0109	0.130902	0.220698	0.990878	0.981092	1.10928	1.11113
A_23_P66798	KRT19	-0.0281096	0.0281096	0.576477	0.58777	2.56751	2.62886	3.31638	3.24411
A_33_P3308744	LAMA4	0.15753	-0.15753	-0.236913	0.174055	0.506311	0.578936	1.22154	1.30174
A_23_P86283	LAPTM5	0.0460861	-0.0460861	0.695941	0.663106	-1.38748	-1.2875	-0.177275	-0.20517
A_33_P3214785	LEPROT	0.056849	-0.056849	-0.219594	-0.0780554	-0.245922	-0.2004	-0.806031	-0.743496
A_21_P0000140	LEPROT	-0.0611215	0.0611215	-0.179773	-0.0759082	-0.233551	-0.247717	-0.56096	-0.542849
A_24_P122137	LIF	-0.0228896	0.0228896	0.377727	0.368146	0.291965	0.262951	0.694239	0.649984
A_21_P0011999	LINC00570	0.0451179	-0.0451174	0.0979385	0.252623	1.20781	1.07641	0.0170307	-0.0523949
A_24_P333532	LINC00589	0.0258441	-0.0258441	1.72336	1.62089	0.905151	1.02422	2.97062	2.9976
A_21_P0011742	LINC00665	0.0240178	-0.0240178	-0.109381	-0.0308776	0.143258	0.153388	0.255209	0.242696
A_33_P3249982	lnc-ABCC11-1	0.0569353	-0.0569358	0.484774	0.258126	1.50827	1.71862	0.0278559	-0.00907135
A_21_P0003005	lnc-ALCAM-1	0.0384612	-0.0384607	0.1185	0.270964	1.73469	1.66414	0.048945	-0.0208445
A_21_P0009044	lnc-CDH8-1	0.0439177	-0.0439172	0.355756	0.260923	1.33292	1.25171	0.0162058	-0.0330906
A_21_P0009332	lnc-COL1A1-4	0.118065	-0.118065	-0.433788	0.0948672	-1.90983	-2.07508	-0.881591	-0.8785
A_21_P0005567	lnc-LAT2-1	-0.0169976	0.0169976	-0.237507	-0.196044	0.103012	0.107209	0.147385	0.152287
A_21_P0006208	lnc-RAD23B-10	0.0430665	-0.0430665	0.136871	0.455713	1.3116	1.37196	0.0328803	-0.0419469
A_33_P3414062	lnc-SLC19A3-1	0.040205	-0.040205	0.106923	0.242416	0.438387	0.370717	1.02501	0.973935
A_21_P0009947	lnc-SSTR4-4	0.0162258	-0.0162258	-0.0406828	-0.384956	-1.4939	-1.63515	-0.186812	-0.24466
A_33_P3422289	lnc-TMED5-1	0.1015	-0.1015	0.319334	0.284309	0.214969	0.255399	0.789075	0.727083
A_21_P0014940	lnc-TSC1-1	-0.0770254	0.0770254	0.117339	0.125327	0.186605	0.164676	-0.473532	-0.50481
A_19_P00800555	lnc-UQCRFS1-7	-0.0538945	0.0538945	-0.237266	-0.199593	0.133333	0.11899	-0.0291467	-0.0324187
A_21_P0004817	lnc-WRNIP1-2	-0.0488119	0.0488119	-0.0365691	-0.0880938	0.26827	0.265304	0.00568247	0.0316324
A_21_P0009788	lnc-ZNF793-1	0.277831	-0.277831	-0.376962	0.195709	-1.88057	-1.95453	-0.490031	-0.608427
A_33_P3282688	LOC100130027	0.00336766	-0.00336766	0.329649	0.306348	0.205995	0.19795	0.72899	0.791535
A_19_P00320067	LOC100130417	0.103064	-0.103064	-0.875307	-1.18238	-0.0281556	-0.108388	0.598512	0.603719
A_19_P00321743	LOC100130938	-0.00877619	0.00877619	-0.0825033	-0.054317	-0.0665855	-0.0423355	-0.251157	-0.265204
A_32_P196142	LOC100130938	-0.00912905	0.00912905	-0.112392	-0.0812745	-0.0446224	-0.00243473	-0.327221	-0.343062
A_21_P0009873	LOC100505771	-0.0269809	0.0269809	0.0302687	0.0460811	0.234027	0.247048	0.369162	0.35486
A_21_P0000773	LOC100505817	0.0169835	-0.0169835	0.665193	0.73421	3.18408	3.19474	3.51699	3.55659
A_21_P0010449	LOC100506737	0.0460558	-0.0460558	0.0985093	0.252515	0.437131	0.460999	1.93121	2.04392
A_19_P00316341	LOC100506860	0.00599146	-0.00599146	0.0739803	0.195793	0.846959	0.868387	1.05564	1.03763
A_21_P0001762	LOC100506929	0.0224528	-0.0224524	0.12973	0.288032	1.37896	1.2273	0.0433078	-0.0503368
A_21_P0013533	LOC100506990	-0.00645447	0.00645447	0.0819039	0.0698328	0.074522	0.0719085	0.182746	0.177506
A_21_P0011501	LOC101926936	-0.0219297	0.0219297	0.0970607	0.0537181	0.152671	0.195693	-0.387187	-0.391014
A_21_P0013393	LOC102723946	0.0982957	-0.0982957	-0.227762	-0.257866	-0.324116	-0.322624	-0.627121	-0.627808
A_33_P3395028	LOC152225	0.111877	-0.111877	0.168934	0.130452	0.551634	0.518805	0.911918	0.941446
A_33_P3708364	LOC644285	-0.00719357	0.00719357	-0.025497	0.00963974	-0.0433869	-0.0544791	-0.137239	-0.130611
A_32_P217655	LOC645166	0.0133829	-0.0133829	-0.149374	-0.0648279	-0.125665	-0.111207	-0.327364	-0.359313
A_23_P122216	LOX	0.050077	-0.050077	0.672226	0.697763	-0.138332	-0.106589	0.363796	0.354633
A_23_P101829	LPAR2	-0.0420783	0.0420783	0.463209	0.0631697	0.995664	1.01498	1.21687	1.21658
A_33_P3388855	LRPPRC	-0.0410957	0.0410957	0.337713	0.350673	0.516999	0.501893	0.253834	0.228165
A_33_P3228082	LRRC9	0.0210505	-0.02105	0.140779	0.293069	1.55985	1.68503	0.0559683	-0.057745
A_33_P3248265	LTB	0.397445	-0.397445	1.04427	1.00697	1.40988	1.32045	3.53463	3.68183
A_23_P254831	MAGEB2	-0.0767417	0.0767417	0.0160904	0.0749392	0.823214	0.802976	1.37538	1.39545
A_23_P47777	March9	-0.0192976	0.0192976	-0.0115695	0.023284	0.290815	0.295976	0.447985	0.462568
A_24_P402080	MBP	0.0556111	-0.0556111	0.130939	0.231698	0.583553	0.517053	1.14651	1.16596
A_33_P3347639	MED18	-0.0110769	0.0110769	-0.0719104	0.00304794	-0.0391116	0.00036478	-0.357093	-0.32421
A_24_P226008	MGLL	0.0024128	-0.0024128	0.2136	0.324824	0.260179	0.26838	0.633176	0.590023
A_33_P3277140	MINOS1	0.0202484	-0.0202484	-0.0959315	-0.0943298	-0.12736	-0.130434	-0.320842	-0.339324
A_24_P253723	MIR22HG	-0.0142879	0.0142879	0.0517459	0.143421	-0.053926	-0.0709467	-0.250123	-0.23287
A_23_P390068	MISP	-0.0433967	0.0433967	1.2088	1.22407	3.82412	3.86392	4.58516	4.52548
A_23_P426663	MITF	-0.0407603	0.0407603	-0.364252	-0.158844	0.319518	0.390032	0.939155	0.966271
A_23_P1691	MMP1	0.0179086	-0.0179081	0.420997	0.799203	1.46228	1.47004	2.1288	2.23735
A_24_P411815	MPLKIP	0.00508022	-0.00508022	0.0331683	0.0142031	0.109596	0.109318	0.205822	0.214793
A_21_P0007310	MRPL23-AS1	-0.17474	0.174741	-0.264128	-0.123315	1.13952	1.03972	0.163818	0.103517
A_23_P42884	MRPS24	-0.00738287	0.00738287	-0.114962	-0.0520616	0.0100708	-0.0025959	-0.271054	-0.264559
A_23_P44195	MSI2	0.00107574	-0.00107574	-0.106186	-0.0690041	0.259614	0.284748	0.0397692	0.0384398
A_24_P148796	MST1	0.00623417	-0.00623417	0.078114	0.169282	0.0720372	0.0808063	0.449327	0.467261
A_23_P403745	MTSS1L	0.056545	-0.056545	0.17539	0.189588	0.318279	0.296859	0.778363	0.776126
A_23_P120335	MTX2	0.05301	-0.05301	0.0101867	-0.00656986	0.0111156	0.0027051	0.313589	0.289661
A_33_P3294608	MVP	-0.00482511	0.00482511	0.148347	0.205601	-0.280226	-0.291811	0.0184474	0.0563292
A_23_P215956	MYC	0.0237293	-0.0237293	0.173295	0.206461	0.0679135	0.131809	0.800034	0.718496
A_23_P98786	MYO7A	-0.0484457	0.0484457	-0.143198	-0.0340753	0.801819	0.77378	0.591729	0.578117
A_33_P3364864	NAMPT	-0.132109	0.132109	0.388756	0.310012	1.04271	0.997842	0.624654	0.638842
A_23_P13740	NAV3	0.101108	-0.101108	-0.0615163	0.0267353	-0.562613	-0.582271	-0.352944	-0.325405
A_24_P278126	NBN	0.0349998	-0.0349998	-0.226142	-0.211529	-0.535397	-0.531343	-0.0983172	-0.111989
A_33_P3230259	NCAPH	-0.0516212	0.0516212	-0.365281	-0.246598	-0.308563	-0.278852	-0.563322	-0.593289
A_23_P317056	ND6	0.0172687	-0.0172687	-0.0470743	0.00322866	-0.255331	-0.111605	-1.39697	-1.30786
A_23_P145777	NDUFA4	0.0196853	-0.0196853	-0.059948	-0.0598884	-0.061779	-0.0727539	-0.250595	-0.261562
A_23_P140423	NDUFB1	0.0232511	-0.0232511	-0.0347424	0.0155549	-0.204028	-0.20759	-0.341317	-0.350848
A_24_P782308	NEDD4L	0.153989	-0.153989	0.258318	0.248125	0.458213	0.486239	1.0831	1.10487
A_33_P3283971	NFKBIL1	-0.0232553	0.0232553	0.10219	0.0991039	0.181219	0.201981	0.33099	0.33322
A_19_P00804212	NFU1	0.0142794	-0.0142794	-0.186105	-0.106659	-0.173137	-0.150177	-0.426459	-0.433433
A_33_P3281191	NID1	0.0565667	-0.0565667	-0.0324888	0.0500712	-0.678976	-0.683198	-0.073153	-0.0936608
A_23_P32036	NMRK1	0.0067277	-0.0067277	0.00744152	0.0265374	-0.258133	-0.263567	-0.0482526	-0.0117393
A_23_P7074	NOA1	0.0271101	-0.0271101	-0.0493789	0.0193233	0.14706	0.179071	0.49009	0.468673
A_23_P58953	NQO2	-0.0221176	0.0221176	-0.198441	-0.178149	-0.128647	-0.122212	-0.358601	-0.385256
A_24_P316430	NT5E	-0.0519161	0.0519161	0.210424	0.29389	-0.575342	-0.566268	-0.146343	-0.189932
A_24_P354715	NT5E	-0.00857878	0.00857878	-0.000384331	0.116333	-0.745088	-0.671009	-0.16574	-0.128286
A_23_P423331	NTNG2	0.056361	-0.056361	0.207797	0.302697	0.173036	0.167462	0.667144	0.620473
A_33_P3338166	NUAK2	0.0581317	-0.0581317	0.578344	0.605295	0.12627	0.145878	0.835348	0.834734
A_23_P134295	NUDT1	0.0118423	-0.0118423	-0.13448	-0.0912318	-0.208028	-0.231149	-0.394224	-0.383696
A_23_P88381	NUMB	0.0500054	-0.0500054	0.135305	0.0960965	-0.195502	-0.203437	0.0115428	0.0029521
A_23_P7679	NUP155	-0.0201955	0.0201955	0.0810823	0.0606971	0.228384	0.250085	0.40424	0.397334
A_24_P270728	NUPR1	0.161409	-0.161409	0.74306	0.918884	0.853274	1.0179	2.09333	2.04472
A_21_P0010952	NUTM2B-AS1	0.00821781	-0.00821781	-0.069386	-0.0421419	0.092771	0.0939279	-0.0426636	-0.0293207
A_24_P391586	OAF	-0.0477717	0.0477717	0.300689	0.182755	-0.719363	-0.728586	-0.239204	-0.232029
A_33_P3225522	OAS2	-0.0148377	0.0148377	0.49219	0.605307	-0.715339	-0.616453	-0.0242267	-0.00069952
A_23_P28420	OLA1	0.0128808	-0.0128808	0.155369	0.143003	0.479054	0.513214	0.214967	0.194948
A_23_P106898	ORAI3	-0.0217884	0.0217884	0.18049	0.172406	0.199316	0.191463	0.558295	0.534347
A_23_P131149	ORC4	0.0178938	-0.0178938	-0.051702	-0.0528593	-0.0652461	-0.0181222	0.260065	0.2666
A_33_P3358208	PADI1	-0.0668921	0.0668921	0.456574	0.936543	3.43619	3.36265	4.46405	4.55643
A_24_P940166	PAPSS2	0.0483413	-0.0483413	0.0750389	0.0754399	-0.89097	-0.951432	-0.264171	-0.244607
A_32_P205637	PARD6B	0.176959	-0.176959	-0.0938466	-0.239084	0.592171	0.535363	1.10584	1.109
A_33_P3224705	PCNXL4	0.0248742	-0.0248742	-0.115164	-0.24795	-0.195178	-0.18874	-0.431841	-0.422783
A_32_P142440	PCSK9	-0.0741897	0.0741897	0.56805	0.581538	1.48481	1.48802	2.48659	2.35232
A_33_P3378514	PDE5A	-0.00197887	0.00197887	0.108426	0.0336542	0.596955	0.562265	1.02455	0.996722
A_23_P93543	PEX7	0.0214329	-0.0214329	-0.120947	-0.0978088	-0.301257	-0.301494	-0.00816345	0.015871
A_23_P85783	PHGDH	-0.0520983	0.0520983	-0.0609651	-0.0453939	0.515335	0.47568	0.186158	0.204136
A_23_P38618	PIGL	0.0193686	-0.0193686	0.063798	0.21902	0.259524	0.282607	0.517317	0.516765
A_23_P79842	PIGT	0.00699997	-0.00699997	0.100215	0.174016	-0.2425	-0.205669	0.0716925	0.0996275
A_23_P143935	PIGZ	0.167167	-0.167167	0.485453	0.429704	-1.13543	-1.21937	-0.248391	-0.223071
A_24_P106112	PKD2	0.0586705	-0.0586705	-0.20293	-0.159344	-0.711913	-0.725782	-0.350668	-0.380731
A_23_P11685	PLA2G4A	0.0532823	-0.0532823	-0.163999	-0.139544	-0.44498	-0.420595	-0.143193	-0.118739
A_23_P82868	PLAT	-0.00125551	0.00125551	0.917625	0.975239	-0.117561	-0.110949	1.36974	1.33508
A_23_P24104	PLAU	-0.00191689	0.00191689	0.417725	0.403549	1.25029	1.25575	1.54379	1.52406
A_23_P30254	PLK2	0.0402074	-0.0402074	0.281492	0.306081	0.138933	0.135012	0.721352	0.698675
A_23_P409541	POLR1D	-0.0509019	0.0509019	0.0641613	0.0492983	-0.152035	-0.0613427	0.560428	0.534187
A_33_P3211634	PPIL6	0.0532327	-0.0532327	0.0838299	0.257415	0.835919	0.74325	0.0303559	-0.0178657
A_23_P201939	PPM1J	-0.108139	0.108139	0.432815	0.580929	0.669522	0.652911	1.02582	0.986148
A_23_P141893	PPM1N	-0.00952959	0.00952959	0.287907	0.188441	0.100086	0.120755	0.42332	0.425435
A_33_P3257617	PPP1R12B	-0.0667899	0.0667899	0.109	0.278662	-0.127389	-0.172972	-0.692496	-0.665915
A_23_P365817	PPP1R14B	0.00724649	-0.00724649	-0.101987	-0.0186763	-0.0397177	-0.0412741	-0.274205	-0.264251
A_23_P331479	PPP1R18	-0.017489	0.017489	0.0489655	0.112525	-0.242585	-0.254123	-0.110886	-0.104164
A_21_P0012646	PRDX6	0.00939846	-0.00939846	0.00145483	0.0253077	-0.149457	-0.142702	0.0488825	0.0622206
A_24_P937405	PRSS23	0.0709834	-0.0709834	0.354664	0.397816	-1.0092	-1.03837	-0.14082	0.00678873
A_33_P3241334	PSG9	0.0127649	-0.0127649	-0.685773	-0.453085	-1.00278	-0.967414	-0.495331	-0.488403
A_23_P91468	PSMA7	-0.0179415	0.0179415	-0.0852294	-0.0513754	-0.0556836	-0.0628562	-0.218034	-0.201743
A_23_P111000	PSMB9	0.0288482	-0.0288482	0.0947981	0.101008	-0.436886	-0.395141	-0.100992	-0.0831018
A_24_P42681	PSMD2	0.0151868	-0.0151868	-0.0929184	-0.130164	-0.000444412	-0.0382833	-0.401515	-0.391878
A_23_P148047	PTGER4	0.0515242	-0.0515242	0.00905085	0.00933456	0.0391688	0.0751271	0.557892	0.610383
A_23_P157809	PTGR1	-0.0512805	0.0512805	-0.0769987	-0.0631824	-0.356928	-0.328421	-0.075892	-0.0766664
A_23_P2271	PTHLH	0.0247869	-0.0247869	0.357877	0.415425	0.244862	0.182125	0.703193	0.754043
A_33_P3369239	QKI	0.0281792	-0.0281792	0.265456	0.333851	0.0845361	0.153105	-0.550576	-0.613935
A_33_P3209229	RAB26	-0.0312352	0.0312352	0.374307	0.33886	0.00385284	0.0727167	0.64925	0.664728
A_33_P3424207	RABEP2	-0.042315	0.042315	-0.151405	-0.0599904	-0.337537	-0.339726	-0.599275	-0.564083
A_23_P218770	RAC2	-0.0341902	0.0341902	0.124658	0.185189	0.145377	0.162869	0.405448	0.371778
A_23_P65041	RACGAP1P	-0.0252078	0.0252078	-0.239228	-0.154681	-0.132918	-0.144225	-0.376991	-0.352561
A_23_P250404	RAD50	0.00769377	-0.00769377	-0.0886183	-0.0617938	0.0535812	0.0278845	0.24982	0.237142
A_33_P3215123	RAP1GDS1	0.00127935	-0.00127935	-0.0339346	-0.00861406	-0.247029	-0.219944	0.0369964	0.0239339
A_23_P144999	RAPGEF6	-0.00876379	0.00876379	-0.0659819	-0.0902953	-0.246289	-0.268682	0.058578	0.0455976
A_23_P118392	RASD1	0.0344188	-0.0344188	0.564777	0.530524	0.384835	0.310855	1.14669	1.21177
A_33_P3499102	RBM10	-0.0048809	0.0048809	0.352451	0.441532	0.63704	0.596218	0.0911198	0.07337
A_33_P3301351	RBM44	0.0245845	-0.0245845	-0.0962861	0.107103	0.224567	0.232404	0.350714	0.353811
A_23_P104116	RBM8A	-0.00260925	0.00260925	-0.079926	-0.0693169	0.0242391	0.0525489	-0.221627	-0.208448
A_23_P203023	RDX	0.0168772	-0.0168772	-0.179945	-0.195879	-0.547635	-0.620284	-0.0965567	-0.0839663
A_33_P3262789	REEP6	-0.00867796	0.00867796	0.188376	0.191025	-0.0725308	-0.073946	0.17453	0.19324
A_23_P55706	RELB	0.0509357	-0.0509357	0.857063	0.929785	0.344067	0.34466	1.50832	1.53378
A_24_P10137	RGCC	-0.027936	0.027936	0.802163	0.828871	1.02863	1.02844	2.17962	2.22218
A_24_P49447	RIC1	0.0242186	-0.0242186	-0.0419574	0.0189352	-0.424682	-0.442362	-0.182479	-0.190366
A_32_P193322	RICTOR	0.031342	-0.031342	-0.071661	-0.0643315	-0.073389	-0.0688486	0.200259	0.230526
A_33_P3407895	RINL	0.019635	-0.019635	0.471543	0.664743	1.19605	1.20534	1.86747	1.80557
A_24_P125871	RIPK4	-0.0242705	0.0242705	0.107077	0.253006	0.682554	0.705548	1.05081	1.05638
A_33_P3401284	RMRP	0.00514746	-0.00514746	0.0237999	0.0333037	0.0541534	0.0759974	-0.522774	-0.515023
A_33_P3304538	RNF207	0.0696163	-0.0696163	0.138978	0.11684	0.256134	0.272198	0.722714	0.708112
A_23_P150080	RPP38	0.0055666	-0.0055666	0.00479078	-0.0356731	0.0900254	0.0857005	0.204556	0.211687
A_23_P65768	RSL24D1	0.0444775	-0.0444775	0.00288153	0.0194016	0.206667	0.183055	0.506431	0.468162
A_23_P423197	RXRA	0.0155892	-0.0155892	0.0479498	0.0755963	-0.212367	-0.19834	0.0299525	0.0614324
A_23_P94800	S100A4	0.0320353	-0.0320353	0.122292	0.32247	0.281088	0.280194	0.624893	0.610665
A_23_P93524	SAMD3	0.857923	-0.857923	-0.716918	-0.137628	3.09387	3.12981	3.63018	3.66946
A_24_P158421	SAR1A	0.0355301	-0.0355301	-0.112481	-0.0637331	-0.455055	-0.431933	0.0105381	-0.00841331
A_24_P658584	SASH1	0.0796547	-0.0796547	-0.121825	-0.128685	-0.711682	-0.681469	-0.400332	-0.373676
A_24_P287473	SAV1	0.00290298	-0.00290298	-0.0770869	-0.112616	0.221631	0.189989	0.584683	0.630485
A_32_P71113	SCAI	0.0182457	-0.0182457	-0.118265	-0.137827	-0.383378	-0.406598	-0.1408	-0.10649
A_23_P215900	SCARA3	0.0151572	-0.0151572	0.51993	0.517999	0.0154247	0.0308132	0.705604	0.673786
A_21_P0000350	SCARNA20	0.021524	-0.021524	0.104116	0.0751147	0.104914	0.0924711	-0.199345	-0.22135
A_32_P62863	SCHIP1	0.0128455	-0.0128455	-0.148048	-0.241961	-0.57294	-0.554622	-0.348917	-0.320286
A_33_P3290667	SELT	0.00876188	-0.00876188	-0.102932	-0.103557	-0.68642	-0.60564	-0.0963607	-0.0820432
A_33_P3424297	SELT	0.071547	-0.071547	-0.229053	-0.268917	-0.573776	-0.534493	-0.166657	-0.182578
A_23_P256473	SEMA3C	0.150715	-0.150715	-0.234741	-0.280221	-1.07141	-1.11654	-0.159421	-0.277015
A_23_P150092	SEPHS1	0.0112038	-0.0112038	-0.107186	-0.101063	0.183667	0.184188	-0.108731	-0.111656
A_23_P170839	Sept2	0.0201921	-0.0201921	-0.0249658	-0.0131588	-0.168287	-0.185958	-0.016469	0.00103378
A_33_P3368188	Sept9	0.0767307	-0.0767307	0.286004	0.361224	0.681912	0.672918	0.19001	0.176688
A_23_P214330	SERPINB1	-0.0021143	0.0021143	-0.0676761	-0.00177383	0.303586	0.267874	0.519045	0.526375
A_24_P294124	SERTAD2	-0.00419855	0.00419855	0.110707	0.0984016	0.206765	0.251956	0.720414	0.667325
A_23_P10194	SEZ6L2	-0.04387	0.04387	0.333847	0.326468	0.0926576	0.105217	0.655084	0.659485
A_23_P165402	SF3B6	0.0283961	-0.0283961	-0.04319	0.00697374	-0.019309	-0.0310946	0.24125	0.272665
A_33_P3254320	SH2D3A	0.0474539	-0.0474539	0.352435	0.432751	3.14118	3.18482	3.56242	3.52961
A_24_P386334	SH3GLB2	0.0146184	-0.0146184	-0.00527668	-0.028893	0.239324	0.225924	0.145888	0.145335
A_23_P35456	SH3PXD2A	-0.00622749	0.00622749	0.260634	0.330323	-0.379427	-0.315186	0.244158	0.222053
A_23_P98402	SIDT2	-0.0129294	0.0129294	0.0157728	0.0836968	-0.279527	-0.293388	-0.0488877	-0.0346837
A_33_P3764802	SIRT5	0.0495892	-0.0495892	-0.0115209	-0.0494528	0.301256	0.284072	0.444442	0.457665
A_23_P7101	SLBP	-0.0108995	0.0108995	0.0618796	0.0422821	-0.0881391	-0.0331092	0.290378	0.281979
A_23_P55616	SLC14A1	0.0287609	-0.0287609	0.312906	0.312309	-0.367844	-0.358241	0.382481	0.378774
A_23_P139260	SLC22A18	0.0182872	-0.0182872	0.044445	0.068624	0.253068	0.238518	0.450276	0.464835
A_23_P366726	SLC25A35	0.048326	-0.048326	0.00936794	-0.000416279	0.138594	0.155055	0.363083	0.369205
A_33_P3411397	SLC25A6	0.0154147	-0.0154147	-0.0384789	-0.00709009	0.215407	0.199621	0.0743289	0.0818019
A_23_P145463	SLC35B3	0.0287025	-0.0287025	-0.247395	-0.248992	-0.632075	-0.66578	-0.292803	-0.288829
A_33_P3245066	SLC35E2B	-0.0762596	0.0762596	-0.0515132	-0.0344162	0.310878	0.333556	0.0944166	0.118004
A_23_P363399	SLC38A1	0.0513768	-0.0513768	-0.0461597	-0.0629716	0.262008	0.276898	0.603278	0.555726
A_23_P5903	SLCO4A1	0.0198536	-0.0198536	0.005445	0.0939169	0.084928	0.086206	0.351975	0.328397
A_33_P3315375	SLFN11	0.0254283	-0.0254283	-0.110139	-0.117044	-0.347374	-0.322092	-0.137998	-0.141988
A_23_P65307	SLITRK6	0.0558887	-0.0558887	0.307027	0.291259	0.570113	0.572792	0.962493	1.00614
A_33_P3218252	SMG1	0.0175166	-0.0175166	-0.0798779	-0.0238233	0.0584669	0.0535145	0.0944762	0.0931525
A_33_P3394868	SMIM1	0.0511923	-0.0511923	0.08816	0.203056	0.380918	0.407734	0.689718	0.684581
A_33_P3213888	SMIM5	0.0787997	-0.0788002	-1.14377	-1.05391	-0.704709	-0.705402	-1.9128	-1.99393
A_23_P406227	SNAI3-AS1	-0.0314634	0.0314634	0.42554	0.19997	0.235329	0.211644	0.78201	0.766504
A_33_P3388938	SNAI3-AS1	-0.0268848	0.0268848	-0.0699236	-0.151067	0.0875609	0.0744245	0.277484	0.253347
A_24_P30923	SNN	0.00442505	-0.00442505	-0.0780129	-0.0639629	-0.317686	-0.297161	-0.080637	-0.0841837
A_21_P0000237	SNORA10	-0.0265064	0.0265064	0.00306749	0.0109444	0.335413	0.333454	0.124972	0.0883913
A_21_P0000477	SNORA11B	-0.039917	0.039917	-0.0197415	-0.0721912	0.115081	0.0900636	-0.547389	-0.523684
A_21_P0000321	SNORA31	-0.0236626	0.0236626	0.163164	0.222468	0.119172	0.148677	0.630409	0.586128
A_21_P0000300	SNORA48	0.0189514	-0.0189514	0.0277047	0.163741	-0.271721	-0.276259	-0.499929	-0.508255
A_21_P0000250	SNORD36A	-0.0336699	0.0336699	0.00502491	0.136438	0.193425	0.17046	0.425863	0.441114
A_24_P347624	SNURF	-0.00140142	0.00140142	-0.0384398	0.00511312	0.0458813	0.0581741	0.155193	0.157623
A_24_P325520	SORT1	-0.0201807	0.0201807	0.0191169	0.0021801	0.0920596	0.0759826	0.347276	0.374348
A_33_P3212959	SPANXN4	0.0255737	-0.0255733	0.117708	0.286	1.74847	1.54422	0.0385551	-0.0462155
A_23_P30223	SRD5A1	-0.0323923	0.0323923	0.0920341	0.149256	-0.504916	-0.520854	-0.150725	-0.187792
A_23_P203920	SSPN	0.0614405	-0.0614405	0.0090785	0.0181284	-0.58041	-0.611393	-0.231577	-0.248662
A_23_P63289	SSU72	-0.0019784	0.0019784	-0.0873652	-0.04462	0.142767	0.155592	0.0168099	0.0307956
A_24_P48177	ST3GAL2	0.0586877	-0.0586877	0.042944	0.119353	-0.73534	-0.722676	-0.59603	-0.605979
A_23_P250800	ST3GAL6	0.0640101	-0.0640101	0.28723	0.195246	0.452859	0.495574	1.27204	1.25264
A_23_P47879	STAT6	0.0304179	-0.0304179	0.0798588	0.134588	-0.165378	-0.171253	0.0498157	0.0431848
A_23_P416395	STC2	0.040051	-0.040051	0.210545	0.268613	0.11175	0.0154071	0.699228	0.740166
A_33_P3269149	STX17	-0.0375872	0.0375872	-0.039269	-0.0120931	0.314998	0.324465	-0.0302563	-0.0522137
A_23_P146908	STX8	-0.00447035	0.00447035	-0.0488148	-0.0487504	-0.116313	-0.116857	-0.225199	-0.234561
A_23_P154605	SULF2	-0.0183396	0.0183396	1.02722	0.969505	0.43719	0.576212	1.4356	1.50429
A_33_P3369663	SUN1	-0.0485315	0.0485315	0.329751	0.425014	0.625854	0.675191	0.214602	0.176105
A_23_P371787	SUSD6	-0.0419235	0.0419235	0.132874	0.196393	-0.50442	-0.479086	-0.130632	-0.150111
A_23_P100883	SUZ12	0.0387144	-0.0387144	-0.020473	-0.0315647	-0.208516	-0.190776	-0.0578556	-0.0647268
A_21_P0000506	SUZ12P1	0.0335412	-0.0335412	0.110773	0.0987878	0.218918	0.229928	0.401874	0.394593
A_32_P8402	SYNCRIP	-0.0190763	0.0190763	0.106637	0.0412779	0.0429816	0.0289302	-0.255176	-0.224251
A_33_P3398107	SYS1	0.0302987	-0.0302987	-0.103079	-0.0731654	-0.0130587	-0.03298	-0.30451	-0.303874
A_23_P149529	TACSTD2	0.0198565	-0.0198565	-0.0713935	-0.0577383	0.26916	0.255733	0.813632	0.832934
A_32_P153892	TAF3	0.056654	-0.056654	0.0611157	-0.0330191	-0.163268	-0.164094	-0.300265	-0.296162
A_23_P59005	TAP1	-0.00350714	0.00350714	-0.0413122	-0.0304866	-0.358758	-0.347486	0.0211539	0.0241666
A_33_P3348614	TBL1XR1	-0.0249543	0.0249543	0.193115	0.246865	0.553786	0.508939	0.00655127	0.0304074
A_23_P64372	TCN1	-0.0192709	0.0192709	1.12364	1.18847	0.21158	0.19888	1.59838	1.53123
A_32_P194072	TECPR1	-0.0312462	0.0312462	0.0301719	0.0693169	-0.659443	-0.65815	-0.566114	-0.573747
A_21_P0000766	TEKT4P2	0.0159006	-0.0159006	-0.204167	-0.15887	-0.12791	-0.118756	-0.277252	-0.299114
A_33_P3245248	TERC	-0.014564	0.014564	-0.154434	-0.0473733	-0.137235	-0.181875	-0.553179	-0.561738
A_23_P156327	TGFBI	0.0150204	-0.0150204	-0.00245142	0.118563	-1.29574	-1.24593	-0.933311	-0.917933
A_23_P211957	TGFBR2	0.0485287	-0.0485287	-0.0648637	-0.0221081	-0.632108	-0.628384	-0.338783	-0.316157
A_24_P413988	TGOLN2	-0.0287089	0.0287089	-0.0363979	-0.0645223	-0.338806	-0.360547	-0.0690656	-0.0485702
A_23_P37949	THOC6	-0.0431402	0.0431402	-0.104943	-0.01069	0.418857	0.400609	0.0430839	0.0284522
A_33_P3382177	TIMP2	-0.00365162	0.00365162	0.110603	0.102569	-0.0633674	-0.00904703	0.340975	0.337601
A_23_P83094	TLE4	0.00840092	-0.00840092	0.170862	0.108439	0.00693941	0.0719142	0.680156	0.633245
A_23_P330461	TMC4	0.100557	-0.100557	-0.0201287	0.0516758	0.613078	0.646146	1.58995	1.62059
A_23_P101013	TMC6	-0.0632954	0.0632954	0.314395	0.389467	0.660134	0.713557	1.21608	1.16967
A_24_P181101	TMEM135	0.0352869	-0.0352869	0.0823803	0.0973291	-0.00821066	0.0322547	0.545018	0.570186
A_24_P412976	TMEM143	-0.0302162	0.0302162	0.00688505	0.0518188	0.195446	0.183117	0.458091	0.422472
A_32_P110390	TMEM171	-0.0546246	0.0546246	0.768641	0.793416	0.354008	0.326825	0.996858	0.936531
A_24_P787889	TMEM191B	-0.012301	0.012301	0.0405197	0.0468459	0.343834	0.345759	0.302296	0.299938
A_24_P133017	TMEM25	-0.0817297	0.0817297	0.133787	0.261981	0.419222	0.383935	0.664981	0.675186
A_23_P101392	TMEM38A	0.00701714	-0.00701714	0.169765	0.154712	0.146644	0.16698	0.461345	0.502979
A_24_P113824	TMEM50A	0.010355	-0.010355	-0.0984712	-0.124314	-0.483149	-0.495335	-0.226661	-0.193999
A_24_P157926	TNFAIP3	0.0802414	-0.0802414	0.617537	0.531105	0.34935	0.467782	1.17119	1.21411
A_23_P71530	TNFRSF11B	-0.184653	0.184653	0.367845	0.299281	0.311917	0.371255	1.81111	1.75243
A_23_P121253	TNFSF10	-0.00463271	0.00463271	0.371496	0.41285	0.0756443	0.0477784	0.978256	0.893483
A_24_P245298	TNFSF12	-0.026401	0.026401	-0.300029	-0.163414	-0.438353	-0.425124	-0.732111	-0.747158
A_23_P207850	TNS4	0.567637	-0.567637	-0.640639	-0.239475	5.32082	5.31307	6.73971	6.64798
A_23_P132536	TRAK1	0.0187502	-0.0187502	0.0877461	0.0351143	-0.0100694	-0.00275278	0.293368	0.333089
A_33_P3315733	TRAPPC10	0.0744653	-0.0744653	-0.369327	-0.378296	-0.329419	-0.321234	-0.950666	-1.00677
A_24_P172481	TRIM22	-0.0244832	0.0244832	-0.0273304	0.254488	-0.934855	-0.994805	-0.470416	-0.462711
A_33_P3238976	TRMT5	0.00393152	-0.00393152	-0.165477	-0.157217	-0.00624561	0.0215731	-0.47944	-0.429648
A_23_P160167	TSPAN1	-0.126318	0.126318	0.516465	0.573544	1.51366	1.58735	2.45998	2.4436
A_23_P29248	TST	0.0239115	-0.0239115	0.0385852	0.0471687	0.076117	0.0980325	0.35091	0.370825
A_23_P217901	TSTD1	0.0025568	-0.0025568	0.124755	0.237619	0.393184	0.396825	0.67383	0.664485
A_23_P24535	TTC12	0.021975	-0.021975	-0.107713	-0.171089	-0.0644655	-0.0861568	-0.306171	-0.30963
A_33_P3404651	TTC7A	0.0470715	-0.0470715	-0.231165	0.0705175	0.588529	0.591017	0.321547	0.28897
A_23_P97700	TXNIP	0.0584826	-0.0584826	0.420212	0.491335	0.379077	0.276717	1.20833	1.23596
A_33_P3351120	TXNRD1	-0.0181456	0.0181456	0.101077	0.0278139	0.75698	0.792525	0.160113	0.0777845
A_33_P3302796	U2AF2	-0.0148082	0.0148082	-0.132637	-0.0843911	-0.0843439	-0.128111	-0.389477	-0.391438
A_23_P97423	UBE2Q1	-0.0247207	0.0247207	-0.0260305	-0.0302443	-0.33992	-0.339373	-0.198983	-0.195387
A_23_P98605	UBXN1	-0.00210714	0.00210714	0.0798044	0.128452	0.0802813	0.0801172	0.17535	0.171054
A_23_P204980	UGGT2	-0.0206733	0.0206733	-0.0542088	-0.061976	-0.290011	-0.287536	-0.154844	-0.17421
A_23_P127095	USMG5	-0.00785637	0.00785637	0.0866303	0.0841265	0.0422444	0.0407071	-0.13061	-0.109371
A_24_P201879	UTP14C	0.0707881	-0.0707881	-0.105232	-0.0738447	-0.447247	-0.460145	-0.122383	-0.0986326
A_23_P39840	VAMP5	-0.0289946	0.0289946	0.183919	0.244047	-0.313566	-0.319655	0.0735359	0.0227213
A_33_P3365586	VAPB	0.145462	-0.145462	-0.0246277	-0.038568	-0.408505	-0.413426	-0.565059	-0.572816
A_23_P83045	VCP	-0.0142179	0.0142179	-0.0763931	-0.0658479	-0.00961494	-0.019618	-0.167511	-0.181917
A_24_P12401	VEGFA	0.0654299	-0.0654299	-0.206414	0.215021	0.546818	0.479383	1.18113	1.18814
A_23_P101246	VSIG10L	-0.0451777	0.0451777	0.0606039	0.127475	0.430994	0.442455	0.665621	0.638096
A_33_P3514487	VSTM1	-0.0694914	0.0694914	-0.101696	-0.0360227	2.66892	2.74112	2.24264	2.22513
A_33_P3405434	VWA5B1	0.0284903	-0.0284903	0.195576	0.180829	0.416446	0.51079	-0.599378	-0.579589
A_24_P176079	WASF3	0.0362024	-0.0362024	-0.26073	-0.16274	-0.803946	-0.804333	-0.524011	-0.491201
A_33_P3334037	WBP11	0.0426741	-0.0426741	-0.0572209	0.00990677	-0.342191	-0.335696	-0.0346203	-0.0309143
A_23_P34142	WBP5	0.000766277	-0.000766277	-0.159703	-0.1308	-0.286782	-0.312229	-0.0377631	-0.0132451
A_23_P251717	WDR45	-0.00247908	0.00247908	0.16273	0.195915	0.162628	0.158195	0.438767	0.429665
A_24_P256380	WLS	0.0567136	-0.0567136	0.0321665	0.10127	-0.493522	-0.52237	0.167269	0.139044
A_23_P259272	WSB2	-0.0129509	0.0129509	-0.0934634	-0.0746756	-0.394143	-0.386807	-0.478306	-0.476229
A_23_P120845	XBP1	-0.00713873	0.00713873	0.144817	0.154876	0.12513	0.139159	0.497736	0.498522
A_21_P0011438	XLOC_l2_005198	-0.0116546	0.0116546	0.350166	0.30248	0.670521	0.591255	0.00376582	-0.0108302
A_21_P0011968	XLOC_l2_008270	-0.0566411	0.0566411	-0.0779786	-0.107275	-0.109955	-0.0752811	-0.540009	-0.532908
A_23_P340722	XPOT	0.0720599	-0.0720599	-0.188236	-0.163564	-0.0109451	0.0382841	0.464638	0.426442
A_24_P625382	YBX3	0.00463438	-0.00463438	0.260074	0.262621	-0.206256	-0.187152	0.0757127	0.0948167
A_33_P3284557	ZAK	0.0248389	-0.0248389	-0.211457	-0.170667	-0.180877	-0.20087	-0.532529	-0.524568
A_33_P3214720	ZC3H12A	-0.0864859	0.0864859	0.409694	0.422112	0.258007	0.27528	1.00606	0.995332
A_33_P3640690	ZEB1	0.0328298	-0.0328298	-0.173333	-0.158643	-0.788592	-0.784631	-1.0488	-1.03217
A_23_P146050	ZFAND1	0.0923862	-0.0923862	-0.0966325	-0.104662	0.157076	0.200161	0.567862	0.557207
A_23_P101960	ZFP36L2	0.0823765	-0.0823765	0.362223	0.456035	0.513389	0.524864	0.815847	0.837747
A_23_P332374	ZNF175	0.0282784	-0.0282784	0.00848484	0.0504575	-0.388801	-0.400033	-0.152913	-0.165223
A_33_P3221458	ZNF204P	0.00941706	-0.00941706	-0.218027	-0.132554	0.605951	0.597001	0.510536	0.510521
A_24_P205019	ZNF250	-0.00362253	0.00362253	0.211319	0.137314	0.113965	0.0442638	0.633536	0.66442
A_33_P3343442	ZNF316	-0.0195081	0.0195081	-0.132832	-0.113576	-0.0172865	-0.00899959	-0.278095	-0.292289
A_23_P161156	ZNF438	0.00490618	-0.00490618	-0.174396	-0.164705	-0.225119	-0.219467	-0.272765	-0.271693
A_23_P108342	ZNF571	-0.0323811	0.0323811	-0.0696616	-0.0105214	-0.0161953	-0.0296807	0.413403	0.35534
A_23_P208198	ZNF577	0.0751226	-0.0751226	-0.0846965	-0.2198	0.114913	0.0841615	0.451481	0.464475
(+)E1A_r60_a97		-0.048337	0.048337	-0.387908	-0.338293	-0.535602	-0.478677	-1.04424	-1.05207
(+)E1A_r60_n9		0.00411797	-0.00411797	-0.242583	-0.204075	-0.291171	-0.301115	-0.799423	-0.742989
(+)E1A_r60_a20		-0.0608282	0.0608282	-0.412903	-0.332167	-0.546802	-0.4782	-1.06563	-1.12277
A_21_P0011723		0.0287302	-0.0287302	-0.150852	-0.00237489	1.28687	1.27748	0.970936	0.942084
A_33_P3336223		-0.0231011	0.0231011	0.34796	0.297247	0.709289	0.689215	-0.0969508	-0.0224979
A_23_P304016		0.0504811	-0.0504811	-0.252218	-0.223572	-0.131704	-0.0810549	-0.502703	-0.530691
A_21_P0009642		0.00242233	-0.00242233	0.0202713	0.105112	-0.115792	-0.114828	-0.273114	-0.297798
A_33_P3221793		0.0527895	-0.0527895	-0.420841	-0.375356	-0.490764	-0.515837	-0.298862	-0.315908
A_24_P850428		-0.0380187	0.0380187	0.0105658	0.0109611	0.218637	0.228419	0.130384	0.129426
A_33_P3328990		0.0447321	-0.0447316	0.10334	0.258153	1.15009	1.34247	0.0152779	-0.0398588
A_33_P3321372		-0.00974035	0.00974035	-0.214955	-0.211814	-0.559041	-0.574975	-0.770736	-0.747942
DCP_22_6		-0.0453706	0.0453706	-0.456326	-0.245736	-0.494441	-0.517838	-1.05649	-1.12465
A_33_P3412317		-0.0982633	0.0982633	0.0502954	0.183936	0.0261698	0.129015	-0.910302	-1.01802
A_19_P00322663		0.0266604	-0.0266604	0.56915	0.468804	0.276909	0.227605	0.757159	0.740865
DCP_20_3		-0.07689	0.07689	-0.49837	-0.338479	-0.499684	-0.548187	-1.15568	-1.13262
DCP_22_2		-0.0606842	0.0606842	-0.431855	-0.352252	-0.635494	-0.574419	-1.07124	-1.10008
DCP_20_5		-0.111951	0.111951	-0.538143	-0.199705	-0.464579	-0.411893	-1.13985	-1.05443
A_24_P280926		-0.00437498	0.00437498	-0.0560598	-0.0957236	0.172315	0.194873	-0.0120626	-0.0320487
A_33_P3560679		0.0314198	-0.0314198	0.431087	0.317324	-0.626973	-0.627641	-0.142973	-0.191753
A_24_P203502		-0.000809431	0.000809431	0.187656	0.27345	0.589288	0.555889	0.23369	0.272908
DCP_1_7		-0.00102234	0.00102234	-0.369356	-0.226028	-0.271567	-0.298598	-1.0016	-1.00755
A_24_P256063		-0.0940785	0.0940785	0.205004	0.202274	1.04625	1.04479	1.31362	1.28696
A_24_P84008		-0.0311246	0.0311246	-0.157701	-0.0970893	-0.169443	-0.185246	-0.293845	-0.285625
A_19_P00806473		-0.0319471	0.0319471	0.568553	0.440583	0.254788	0.288233	1.487	1.48578
A_21_P0013930		-0.00543547	0.00543547	-0.0532236	-0.0543313	0.182218	0.162931	-0.101618	-0.0656981
A_24_P104538		0.0181203	-0.0181203	0.126098	0.0388136	0.0797839	0.0819645	0.400831	0.355568
A_33_P3301394		0.0147758	-0.0147758	-0.141289	-0.150129	0.0269461	0.0109529	-0.424757	-0.424266
A_21_P0012979		-0.0649991	0.0649991	0.00594139	-0.0389342	0.0899296	0.111755	0.337436	0.326851
A_24_P230057		-0.067687	0.067687	0.271504	0.247365	1.1388	1.1463	1.38948	1.36821
A_32_P76627		0.0017972	-0.00179672	0.189848	0.175776	1.63831	1.68617	3.05778	2.92764
A_33_P3335606		-0.0103965	0.0103965	-0.173361	-0.0956721	-0.190909	-0.194366	-0.267502	-0.27813
A_32_P151823		0.0221963	-0.0221963	-0.0743446	-0.0404096	-0.243704	-0.26166	-0.50447	-0.480222
A_33_P3358148		0.0531116	-0.053112	0.100348	0.254923	1.21996	1.34732	0.0357132	-0.0438533
